# Supplementary material for: 2,4-Dichloro-N-(2,4-dimethyl­phen­yl)benzene­sulfonamide
Source: Acta Crystallogr Sect E Struct Rep Online. 2011 Oct 5;67(Pt 11):o2824. doi: 10.1107/S1600536811039274 (PMC3247564; doi:10.1107/S1600536811039274)
Supplement: Supplementary file 2 [file e-67-o2824-Isup2.hkl]

# 
# h,k,l, Fc-squared, Fo-squared, sigma(Fo-squared) and status flag 
# 
data_I
_shelx_title ' S101 P21/N' 
_shelx_refln_list_code          4 
_shelx_F_calc_maximum      210.43 
_exptl_crystal_F_000       680.00 
_reflns_d_resolution_high  0.8000 
 
loop_ 
 _symmetry_equiv_pos_as_xyz 
 'x, y, z' 
 '-x+1/2, y+1/2, -z+1/2' 
 '-x, -y, -z' 
 'x-1/2, -y-1/2, z-1/2' 
 
_cell_length_a     8.2127 
_cell_length_b    12.6190 
_cell_length_c    14.2840 
_cell_angle_alpha  90.000 
_cell_angle_beta   90.434 
_cell_angle_gamma  90.000 
 
_shelx_F_squared_multiplier     1.000 
 
loop_ 
 _refln_index_h 
 _refln_index_k 
 _refln_index_l 
 _refln_F_squared_calc 
 _refln_F_squared_meas 
 _refln_F_squared_sigma 
 _refln_observed_status 
   2   0   0    14151.98    14566.07     83.86 o 
   4   0   0     1148.32     1336.62     20.07 o 
   6   0   0      459.15      475.47     45.94 o 
   8   0   0      216.12      292.70     30.42 o 
  10   0   0       79.84      168.77     36.44 o 
   1   1   0     3539.47     3653.99     24.01 o 
   2   1   0      157.09      182.73      7.72 o 
   3   1   0     5251.09     5188.00     46.80 o 
   4   1   0     2662.90     3090.67     20.16 o 
   5   1   0      604.39      584.77     14.67 o 
   6   1   0      265.47      250.82     11.39 o 
   7   1   0     1589.22     1505.15     31.87 o 
   8   1   0      301.88      257.97     20.92 o 
   9   1   0       24.76       43.00     30.31 o 
  10   1   0       91.81       33.59     36.87 o 
   0   2   0     7533.08     7241.88     34.75 o 
   1   2   0     9632.60     9724.33     24.15 o 
   2   2   0     1402.72     1444.84     28.21 o 
   3   2   0     5505.69     5629.28     28.29 o 
   4   2   0     1267.09     1283.82     24.52 o 
   5   2   0       63.52       44.48      8.40 o 
   6   2   0      211.10      195.31     10.91 o 
   7   2   0      232.34      225.19     19.74 o 
   8   2   0       72.23       90.64     17.97 o 
   9   2   0       18.05       17.04     18.15 o 
  10   2   0       12.90       26.62     63.20 o 
   1   3   0      321.42      363.79     12.86 o 
   2   3   0     1231.93     1084.83     20.37 o 
   3   3   0      516.49      518.65     11.62 o 
   4   3   0     9579.38     9719.72     77.17 o 
   5   3   0       22.00       26.26     10.47 o 
   6   3   0     3835.28     3728.36     39.97 o 
   7   3   0      208.01      182.51     14.82 o 
   8   3   0       12.58       -2.50     14.16 o 
   9   3   0       56.36       74.64     40.14 o 
  10   3   0       32.28       33.57     25.08 o 
   0   4   0        0.01        4.39     12.40 o 
   1   4   0    25530.70    24323.55     70.60 o 
   2   4   0      612.05      677.95     13.82 o 
   3   4   0     4768.72     5094.92     28.83 o 
   4   4   0     1087.87     1100.47     17.20 o 
   5   4   0      125.99      138.75     12.51 o 
   6   4   0      179.93      226.65     14.70 o 
   7   4   0      293.52      386.08     17.71 o 
   8   4   0        0.11       -9.58     14.95 o 
   9   4   0       86.19       55.55     25.93 o 
   1   5   0      126.53      126.82      7.25 o 
   2   5   0      294.08      257.31      9.20 o 
   3   5   0      184.94      225.24     10.91 o 
   4   5   0      778.18      708.68     15.33 o 
   5   5   0      337.99      352.11     14.83 o 
   6   5   0       42.91       36.05     13.20 o 
   7   5   0       38.53       51.82     17.19 o 
   8   5   0      168.74      195.89     22.40 o 
   9   5   0      193.19      209.94     23.14 o 
   0   6   0     2507.32     2311.96     36.88 o 
   1   6   0      135.14      159.60     14.36 o 
   2   6   0    11490.04    11622.10     81.78 o 
   3   6   0       67.07       71.18     12.59 o 
   4   6   0      320.17      305.19     15.94 o 
   5   6   0        8.36       11.00     14.11 o 
   6   6   0       58.82       55.10     15.80 o 
   7   6   0        1.64      -13.64     13.64 o 
   8   6   0       21.64       23.02     15.55 o 
   9   6   0        0.52       64.52     18.29 o 
   1   7   0       10.32        4.35     11.82 o 
   2   7   0     1097.10     1205.84     16.43 o 
   3   7   0     2155.88     2055.13     42.11 o 
   4   7   0      248.00      274.50     36.26 o 
   5   7   0     4448.65     4538.09     90.85 o 
   6   7   0      131.83       93.34     16.41 o 
   7   7   0       89.17      110.73     18.36 o 
   8   7   0        9.99       11.81     18.87 o 
   9   7   0        0.01       20.01     26.76 o 
   0   8   0     4236.04     4321.00     55.55 o 
   1   8   0       35.17       40.21     13.53 o 
   2   8   0     1400.67     1368.62     18.38 o 
   3   8   0       85.51       69.20     11.66 o 
   4   8   0       88.71      107.19     14.18 o 
   5   8   0      425.35      403.73     19.60 o 
   6   8   0      372.88      399.14     21.97 o 
   7   8   0      236.83      288.61     35.86 o 
   8   8   0      150.30      360.23     42.57 o 
   1   9   0       28.39       36.75     14.24 o 
   2   9   0      136.79      143.38     16.04 o 
   3   9   0       77.56       73.42     26.23 o 
   4   9   0       11.74        8.62     25.56 o 
   5   9   0      323.15      360.71     35.46 o 
   6   9   0      265.66      301.23     33.27 o 
   7   9   0      278.83      244.31     33.19 o 
   8   9   0      438.74      335.70     39.71 o 
   0  10   0      600.05      573.90     30.86 o 
   1  10   0     5243.34     5267.27     49.46 o 
   2  10   0      274.34      268.10     18.67 o 
   3  10   0       69.93       90.19     26.69 o 
   4  10   0       80.25       89.02     31.68 o 
   5  10   0       29.68       15.43     26.31 o 
   6  10   0        8.72      -10.93     30.17 o 
   7  10   0       25.14       60.57     33.11 o 
   1  11   0      212.06      190.41     19.13 o 
   2  11   0      861.40      868.43     47.85 o 
   3  11   0       85.02       97.76     18.03 o 
   4  11   0      239.93      277.88     32.75 o 
   5  11   0        0.18        6.55     28.81 o 
   6  11   0      340.18      442.61     43.01 o 
   7  11   0       81.26       74.72     38.92 o 
   0  12   0      355.29      301.27     30.90 o 
   1  12   0        7.14       10.19     21.89 o 
   2  12   0       26.20       11.63     17.16 o 
   3  12   0       24.45       61.05     29.36 o 
   4  12   0      126.89       93.73     33.01 o 
   5  12   0       42.67      112.64     32.94 o 
   6  12   0       65.44      -38.47     38.47 o 
   1  13   0       69.32       93.00     21.09 o 
   2  13   0       68.44       53.06     28.98 o 
   3  13   0      320.67      351.89     35.69 o 
   4  13   0        1.59      -27.29     29.95 o 
   5  13   0       72.54       84.52     30.50 o 
   0  14   0      218.04      225.75     32.31 o 
   1  14   0      100.25       39.09     20.25 o 
   2  14   0      300.64      304.64     49.83 o 
   3  14   0        1.67       -2.09     32.02 o 
   4  14   0       37.91      112.58     34.63 o 
   1  15   0        6.87       13.70     20.52 o 
   2  15   0       65.89      115.87     37.60 o 
   3  15   0       19.83       62.43     30.27 o 
  -9   0   1       84.07       93.10     29.62 o 
  -7   0   1     3692.65     3578.66     64.41 o 
  -5   0   1     1061.69      987.06     19.85 o 
  -3   0   1     2779.09     2964.71     23.01 o 
  -1   0   1     1630.65      779.07     14.77 o 
   1   0   1      225.54       53.86      7.67 o 
   3   0   1     2502.45     2903.08     47.02 o 
   5   0   1     1803.37     1791.33     26.35 o 
   7   0   1       97.87      105.64     45.90 o 
   9   0   1        3.51      -20.72     25.42 o 
 -10   1   1      184.71      212.03     34.51 o 
  -9   1   1      103.19       57.53     28.21 o 
  -8   1   1      140.79      159.66     21.31 o 
  -7   1   1        0.08       -3.62     12.37 o 
  -6   1   1       42.92       51.41      9.37 o 
  -5   1   1      742.79      795.19     12.87 o 
  -4   1   1        4.67       22.82      6.88 o 
  -3   1   1      161.38      153.91      6.74 o 
  -2   1   1     1706.52     1719.48     24.26 o 
  -1   1   1    13673.37    13743.36     47.82 o 
   1   1   1      112.06      116.68     10.46 o 
   2   1   1      148.40      118.03      7.22 o 
   3   1   1     1605.06     1595.47     16.60 o 
   4   1   1       60.17       67.28      8.03 o 
   5   1   1       57.61       62.43      9.23 o 
   6   1   1       53.47       44.34      9.86 o 
   7   1   1      183.04      198.49     16.69 o 
   8   1   1       11.03       -3.18     14.21 o 
   9   1   1      200.90      179.73     22.13 o 
  10   1   1       15.07       36.28     38.83 o 
 -10   2   1       48.08       35.09     26.21 o 
  -9   2   1      126.13      123.26     21.52 o 
  -8   2   1      210.46      140.41     19.67 o 
  -7   2   1       36.71       58.94     13.49 o 
  -6   2   1       56.59       72.43     16.53 o 
  -5   2   1      225.70      230.13      9.59 o 
  -4   2   1     2376.07     2600.74     22.61 o 
  -3   2   1      859.60      857.23     12.83 o 
  -2   2   1      229.93      227.82      8.87 o 
  -1   2   1     1061.60     1068.52     23.07 o 
   0   2   1       63.06       49.94      7.23 o 
   1   2   1     1194.77     1108.23     19.95 o 
   2   2   1      731.03      856.34     18.79 o 
   3   2   1      506.01      492.56     11.43 o 
   4   2   1        1.25        4.95      9.24 o 
   5   2   1      298.90      278.09     12.81 o 
   6   2   1      616.80      628.60     17.16 o 
   7   2   1       41.64       53.18     12.35 o 
   8   2   1        7.76       25.09     14.14 o 
   9   2   1       74.41      100.85     46.29 o 
  10   2   1        8.78      -14.74     20.31 o 
 -10   3   1       25.80       24.62     35.06 o 
  -9   3   1      414.24      397.39     48.36 o 
  -8   3   1       47.56       55.88     18.91 o 
  -7   3   1      159.39      177.03     27.14 o 
  -6   3   1      144.68      192.70     17.55 o 
  -5   3   1        4.31       11.03     10.39 o 
  -4   3   1     1089.78     1055.60     20.15 o 
  -3   3   1      751.35      739.92     15.74 o 
  -2   3   1      125.13      144.38      6.07 o 
  -1   3   1     1377.19     1362.01     26.43 o 
   0   3   1     1531.30     1511.72     15.87 o 
   1   3   1      828.37      825.42     13.94 o 
   2   3   1      470.26      482.00     11.66 o 
   3   3   1      499.51      521.01     11.91 o 
   4   3   1       26.80       35.03      9.93 o 
   5   3   1       65.03       64.62     11.43 o 
   6   3   1        0.33       -2.07     18.06 o 
   7   3   1       17.63       28.62     13.90 o 
   8   3   1      472.39      464.24     30.14 o 
   9   3   1      122.88      126.22     21.66 o 
  10   3   1       82.57      130.89     34.45 o 
  -9   4   1        9.98       22.90     24.25 o 
  -8   4   1      266.50      283.73     19.69 o 
  -7   4   1        9.74        9.69     13.21 o 
  -6   4   1     4562.74     4435.45     37.36 o 
  -5   4   1      399.44      378.93     14.21 o 
  -4   4   1     1748.68     1651.50     19.83 o 
  -3   4   1       16.28       29.67      4.61 o 
  -2   4   1       41.64       62.89      4.82 o 
  -1   4   1     1435.80     1391.56     16.73 o 
   0   4   1     1112.90     1045.00     15.90 o 
   1   4   1     4726.69     4557.39     20.32 o 
   2   4   1      483.65      508.88     12.29 o 
   3   4   1     1223.13     1402.47     20.32 o 
   4   4   1      275.58      276.30     11.96 o 
   5   4   1     1134.42     1093.01     19.49 o 
   6   4   1     1832.28     1806.47     25.98 o 
   7   4   1        0.11       -9.42     12.45 o 
   8   4   1       26.04       11.12     14.00 o 
   9   4   1        2.53       38.50     16.97 o 
  -9   5   1        1.05      -19.73     19.73 o 
  -8   5   1       16.82        4.94     14.25 o 
  -7   5   1       96.12       98.08     16.28 o 
  -6   5   1        0.13        4.30     12.48 o 
  -5   5   1      103.92      128.83     12.04 o 
  -4   5   1      160.15      162.67     10.85 o 
  -3   5   1      887.80     1071.93     11.13 o 
  -2   5   1      614.85      579.32     11.22 o 
  -1   5   1      758.08      866.44     16.02 o 
   0   5   1      705.18      638.30     14.94 o 
   1   5   1     3903.24     3863.30     20.61 o 
   2   5   1     6598.67     6962.80     46.23 o 
   3   5   1      236.80      242.49     12.52 o 
   4   5   1      779.82      799.83     20.94 o 
   5   5   1      311.62      305.72     19.29 o 
   6   5   1        3.28        7.85     12.72 o 
   7   5   1      447.51      433.16     17.67 o 
   8   5   1       42.64       19.29     14.39 o 
   9   5   1       59.70       50.91     21.26 o 
  -9   6   1        7.25       -5.25     18.99 o 
  -8   6   1       13.44       19.46     22.09 o 
  -7   6   1       28.31       39.58     16.31 o 
  -6   6   1      222.08      198.28     17.60 o 
  -5   6   1     4307.77     4211.95     34.86 o 
  -4   6   1       23.71       11.81     12.35 o 
  -3   6   1      681.49      666.27     19.79 o 
  -2   6   1      291.03      346.87     10.68 o 
  -1   6   1        0.40        2.33     10.50 o 
   0   6   1      289.16      303.62     13.27 o 
   1   6   1       68.55       86.72      8.06 o 
   2   6   1        1.93       16.44      7.14 o 
   3   6   1      282.69      288.32     17.27 o 
   4   6   1     1182.06     1135.39     22.92 o 
   5   6   1      177.45      166.03     15.67 o 
   6   6   1      117.24      165.04     17.60 o 
   7   6   1        0.02       21.51     16.62 o 
   8   6   1       73.07      111.21     19.48 o 
   9   6   1        2.89      -19.27     19.27 o 
  -9   7   1       32.69       51.63     26.18 o 
  -8   7   1      320.29      385.61     78.46 o 
  -7   7   1       30.80       22.35     39.87 o 
  -6   7   1       45.10       38.04     45.09 o 
  -5   7   1        1.02       -5.09     14.44 o 
  -4   7   1      352.21      347.66     16.85 o 
  -3   7   1        6.73       -6.20     11.49 o 
  -2   7   1     1377.00     1249.09     28.62 o 
  -1   7   1      339.33      363.36     15.36 o 
   0   7   1      186.34      195.66     13.73 o 
   1   7   1       17.86       17.69      6.39 o 
   2   7   1       28.17       20.73      7.22 o 
   3   7   1        0.96        6.54     10.25 o 
   4   7   1      294.91      252.30     16.21 o 
   5   7   1      938.79      997.94     26.03 o 
   6   7   1        1.75        3.97     15.46 o 
   7   7   1      174.70      232.51     31.58 o 
   8   7   1       31.64       31.31     36.74 o 
   9   7   1        3.46       54.32     95.99 o 
  -8   8   1       26.40       -2.48     33.48 o 
  -7   8   1      827.33      751.44     33.47 o 
  -6   8   1        3.82        5.39     15.20 o 
  -5   8   1       85.41       82.92     36.58 o 
  -4   8   1       55.29       57.16     14.83 o 
  -3   8   1       41.11       17.59     12.23 o 
  -2   8   1     1512.80     1459.24     20.69 o 
  -1   8   1       35.22       20.75     13.18 o 
   0   8   1     1338.98     1292.35     24.06 o 
   1   8   1      238.29      207.15     19.66 o 
   2   8   1        7.50       14.51     14.34 o 
   3   8   1       52.20       91.72     25.43 o 
   4   8   1      242.62      273.03     29.20 o 
   5   8   1       86.39       52.63     29.05 o 
   6   8   1      140.43      114.28     30.55 o 
   7   8   1      112.56       60.90     30.70 o 
   8   8   1      118.88       30.53     30.81 o 
  -8   9   1       16.11      161.70     40.72 o 
  -7   9   1       11.51       28.45     28.33 o 
  -6   9   1        4.99       -8.03     27.02 o 
  -5   9   1        8.80       -5.13     25.32 o 
  -4   9   1        0.69       -1.40     28.21 o 
  -3   9   1      198.72      253.19     47.62 o 
  -2   9   1      179.68      184.17     16.57 o 
  -1   9   1      224.16      196.40     15.95 o 
   0   9   1      951.46      922.83     34.66 o 
   1   9   1     1234.09     1235.46     26.09 o 
   2   9   1       45.15       31.81     14.38 o 
   3   9   1       40.82       41.38     26.28 o 
   4   9   1       38.77       35.95     26.16 o 
   5   9   1       17.73      -13.69     31.10 o 
   6   9   1      655.11      689.63     40.25 o 
   7   9   1       26.71      101.35     32.09 o 
   8   9   1      314.66      506.51     43.76 o 
  -7  10   1      104.58      105.06     31.25 o 
  -6  10   1      323.84      408.55     36.02 o 
  -5  10   1      129.23      114.22     27.90 o 
  -4  10   1      449.91      451.90     35.84 o 
  -3  10   1      123.22       99.47     16.96 o 
  -2  10   1       23.98       23.55     15.02 o 
  -1  10   1      342.50      313.92     18.76 o 
   0  10   1      134.70      122.48     17.14 o 
   1  10   1      172.31      191.25     22.50 o 
   2  10   1        4.55       17.37     16.48 o 
   3  10   1      109.23      134.45     28.59 o 
   4  10   1      567.00      475.75     37.15 o 
   5  10   1       60.86       77.99     28.89 o 
   6  10   1       12.54       28.59     33.97 o 
   7  10   1       18.22      -10.01     38.04 o 
  -7  11   1       11.71       10.12     31.05 o 
  -6  11   1       46.38        7.12     32.55 o 
  -5  11   1        5.06       -1.93     26.71 o 
  -4  11   1       45.87      112.23     31.22 o 
  -3  11   1      361.02      366.37     32.30 o 
  -2  11   1        1.93       -5.49     17.06 o 
  -1  11   1     1169.77     1132.51     49.35 o 
   0  11   1       19.83       24.97     17.08 o 
   1  11   1      480.04      451.38     21.76 o 
   2  11   1       12.94        2.26     16.77 o 
   3  11   1      187.77      203.15     30.10 o 
   4  11   1      272.60      264.31     33.75 o 
   5  11   1       42.36       61.26     34.96 o 
   6  11   1      135.57       87.16     35.50 o 
   7  11   1       42.21       79.60     38.42 o 
  -6  12   1       71.60      207.44     32.31 o 
  -5  12   1       15.58       15.96     31.13 o 
  -4  12   1      165.13      104.38     32.50 o 
  -3  12   1      272.86      233.03     32.37 o 
  -2  12   1       43.39       74.52     17.75 o 
  -1  12   1      118.63      117.81     18.24 o 
   0  12   1      412.50      420.92     22.27 o 
   1  12   1      381.86      390.14     22.80 o 
   2  12   1      424.23      465.30     31.38 o 
   3  12   1       24.69       12.63     29.02 o 
   4  12   1       21.20       76.80     28.86 o 
   5  12   1       96.13       56.23     33.76 o 
   6  12   1        9.81       92.22     34.56 o 
  -5  13   1        8.59      -35.74     35.74 o 
  -4  13   1       14.04       21.85     25.32 o 
  -3  13   1        0.85       -9.25     29.68 o 
  -2  13   1       15.16      -15.40     28.95 o 
  -1  13   1       54.71       60.17     18.59 o 
   0  13   1        0.32      -18.19     18.19 o 
   1  13   1      429.58      399.41     30.82 o 
   2  13   1       29.62       39.40     19.56 o 
   3  13   1       17.75       13.05     31.12 o 
   4  13   1        2.32       -3.35     27.27 o 
   5  13   1      137.18      263.15     40.30 o 
  -4  14   1        7.83      -33.74     33.74 o 
  -3  14   1        2.03       42.95     32.49 o 
  -2  14   1        1.00       67.64     32.99 o 
  -1  14   1       54.88       84.65     43.03 o 
   0  14   1      162.69      191.13     22.66 o 
   1  14   1       13.57       63.31     21.87 o 
   2  14   1       83.94      138.75     22.10 o 
   3  14   1       22.62       11.19     29.00 o 
   4  14   1        6.23       18.40     30.54 o 
  -3  15   1       70.68       41.17     33.70 o 
  -2  15   1      142.16      115.00     34.05 o 
  -1  15   1       37.82       37.64     44.08 o 
   0  15   1        4.97       10.33     24.85 o 
   1  15   1        0.07       -0.31     43.74 o 
   2  15   1        5.59       -5.27     31.42 o 
   3  15   1      162.99      235.16     34.39 o 
 -10   0   2       60.36       96.34     32.20 o 
  -8   0   2      326.65      342.74     32.72 o 
  -6   0   2     1609.45     1619.47     42.72 o 
  -4   0   2       21.54       11.78      8.92 o 
  -2   0   2     5179.16     5516.09     40.96 o 
   0   0   2      530.50      549.88     12.27 o 
   2   0   2      543.87      612.44     10.37 o 
   4   0   2      130.01      136.26     12.47 o 
   6   0   2        3.11        3.54     14.89 o 
   8   0   2       72.25       34.35     31.28 o 
  10   0   2       56.10       57.05     34.48 o 
 -10   1   2       53.72       23.19     23.33 o 
  -9   1   2       70.15      106.88     25.67 o 
  -8   1   2        4.51       -7.18     16.01 o 
  -7   1   2       39.10       16.71     15.04 o 
  -6   1   2      254.91      275.24     13.79 o 
  -5   1   2        0.62        4.75      7.25 o 
  -4   1   2      717.83      708.77     10.45 o 
  -3   1   2      183.75      240.04      6.85 o 
  -2   1   2      293.54      272.75      6.57 o 
  -1   1   2     1855.98     1847.14     23.53 o 
   0   1   2     1462.29     1520.30     20.95 o 
   1   1   2     4605.14     4877.38     17.55 o 
   2   1   2     5774.86     5749.47     64.18 o 
   3   1   2      110.37       98.98      5.41 o 
   4   1   2       22.19       14.26      4.93 o 
   5   1   2      312.31      282.87     11.43 o 
   6   1   2      790.46      788.06     16.02 o 
   7   1   2       85.06       76.32     12.35 o 
   8   1   2      374.78      389.08     25.92 o 
   9   1   2      153.93      161.96     26.35 o 
  10   1   2       26.95       18.05     31.18 o 
 -10   2   2        7.41        2.15     35.00 o 
  -9   2   2        2.60      -15.40     18.30 o 
  -8   2   2       25.61       35.96     17.27 o 
  -7   2   2       23.75       26.90     19.42 o 
  -6   2   2      197.97      198.85     13.38 o 
  -5   2   2       19.20        9.65      7.60 o 
  -4   2   2      188.73      235.61      9.59 o 
  -3   2   2      162.46      145.29     10.26 o 
  -2   2   2     2759.02     2657.72     13.93 o 
  -1   2   2        0.15        7.34      8.07 o 
   0   2   2      473.02      418.45      7.84 o 
   1   2   2      112.69      115.66     14.58 o 
   2   2   2     1333.93     1384.65     16.52 o 
   3   2   2      188.16      170.01      9.71 o 
   4   2   2      985.78      955.33     16.22 o 
   5   2   2      518.05      506.27     24.73 o 
   6   2   2     1148.00     1149.64     18.18 o 
   7   2   2      577.73      506.79     15.74 o 
   8   2   2      303.84      275.13     18.34 o 
   9   2   2        0.13       -3.28     15.43 o 
  10   2   2       66.57      102.64     31.89 o 
 -10   3   2       74.48       46.91     43.90 o 
  -9   3   2        2.95       35.39     45.95 o 
  -8   3   2       46.42       22.19     16.31 o 
  -7   3   2       94.97      112.00     13.62 o 
  -6   3   2        3.76        5.75     11.94 o 
  -5   3   2      431.59      457.72     14.11 o 
  -4   3   2      312.65      317.10     13.08 o 
  -3   3   2      854.86      917.93     10.09 o 
  -2   3   2     2090.68     2071.55     22.89 o 
  -1   3   2      179.48      171.84      6.92 o 
   0   3   2       72.46       65.85      8.97 o 
   1   3   2     4251.32     4088.92     36.56 o 
   2   3   2      254.20      264.49     12.33 o 
   3   3   2      845.04      880.31     16.86 o 
   4   3   2       11.91       -6.58      9.52 o 
   5   3   2        1.18        3.74     12.44 o 
   6   3   2       62.82       70.56     13.62 o 
   7   3   2      294.71      275.90     21.16 o 
   8   3   2       57.53       44.25     18.12 o 
   9   3   2      142.02      169.37     18.10 o 
  10   3   2       17.56       -6.82     21.12 o 
  -9   4   2        5.02       29.58     29.63 o 
  -8   4   2       25.12       38.02     18.58 o 
  -7   4   2      385.20      381.19     17.05 o 
  -6   4   2      140.31      134.42     13.86 o 
  -5   4   2      762.71      748.24     16.71 o 
  -4   4   2       47.84       37.36      9.35 o 
  -3   4   2      558.30      559.01      9.06 o 
  -2   4   2      106.61      146.08      5.40 o 
  -1   4   2     4981.27     5200.14     62.51 o 
   0   4   2      236.51      240.20     10.37 o 
   1   4   2       13.53       19.25      9.97 o 
   2   4   2       38.82       44.61      8.56 o 
   3   4   2        1.77        2.60     10.33 o 
   4   4   2      422.65      467.00     16.18 o 
   5   4   2      381.45      347.58     17.33 o 
   6   4   2      265.90      264.77     15.50 o 
   7   4   2        2.22        5.46     13.49 o 
   8   4   2       19.07       28.80     14.49 o 
   9   4   2       45.07       -2.57     42.65 o 
  -9   5   2       57.70       86.61     20.30 o 
  -8   5   2        3.83       13.98     16.37 o 
  -7   5   2       18.62      -13.20     13.20 o 
  -6   5   2      821.55      823.56     19.50 o 
  -5   5   2      296.38      257.14     17.42 o 
  -4   5   2      367.33      341.61     16.70 o 
  -3   5   2       36.67       30.49      7.92 o 
  -2   5   2      281.37      277.22      7.96 o 
  -1   5   2        9.69        9.70     13.17 o 
   0   5   2     1263.90     1216.59     18.42 o 
   1   5   2      961.68      895.38     17.92 o 
   2   5   2     3486.37     3397.99     55.49 o 
   3   5   2     1082.30     1146.16     19.39 o 
   4   5   2      316.44      295.34     27.42 o 
   5   5   2      205.21      231.31     16.76 o 
   6   5   2      721.11      590.85     22.29 o 
   7   5   2      618.57      661.11     51.59 o 
   8   5   2      405.41      415.26     31.76 o 
   9   5   2      107.05      132.77     43.25 o 
  -9   6   2       76.66       78.96     20.73 o 
  -8   6   2       16.35       36.36     26.72 o 
  -7   6   2      270.65      255.50     22.40 o 
  -6   6   2       90.77      107.40     13.56 o 
  -5   6   2       56.96       56.78     13.00 o 
  -4   6   2       64.21       75.74     10.48 o 
  -3   6   2      350.06      297.88      9.96 o 
  -2   6   2      215.80      216.48     11.75 o 
  -1   6   2      281.94      222.36     12.19 o 
   0   6   2      811.45      740.92     17.43 o 
   1   6   2      106.60       86.60      5.76 o 
   2   6   2      107.56      105.91      8.84 o 
   3   6   2      294.42      279.19     13.06 o 
   4   6   2      193.24      175.84     14.31 o 
   5   6   2     2050.84     2011.23     39.73 o 
   6   6   2        9.32       -9.26     14.85 o 
   7   6   2      566.38      584.83     24.23 o 
   8   6   2       18.69       -9.92     16.00 o 
   9   6   2        5.24       17.61     46.47 o 
  -9   7   2       76.86       46.45     17.47 o 
  -8   7   2       41.87       49.49     20.64 o 
  -7   7   2        7.09       21.04     19.84 o 
  -6   7   2       98.38      123.02     14.42 o 
  -5   7   2       40.47       49.29     13.23 o 
  -4   7   2       31.16       35.05     13.53 o 
  -3   7   2      510.00      527.65     18.06 o 
  -2   7   2       42.36       43.05      8.87 o 
  -1   7   2      912.06      927.90     21.50 o 
   0   7   2       80.95       66.86     13.05 o 
   1   7   2        3.50        4.90     11.89 o 
   2   7   2      359.04      328.02     16.23 o 
   3   7   2       42.23       64.40     23.95 o 
   4   7   2      196.55      243.44     15.33 o 
   5   7   2        0.37       -0.92     14.35 o 
   6   7   2       12.23       42.19     28.69 o 
   7   7   2       28.38       26.45     30.25 o 
   8   7   2       18.68        2.42     34.02 o 
  -8   8   2        0.13       31.80     47.40 o 
  -7   8   2       25.59       22.22     18.12 o 
  -6   8   2       41.06       32.92     16.37 o 
  -5   8   2      255.94      247.96     18.91 o 
  -4   8   2        9.91        5.53     14.63 o 
  -3   8   2       13.61       33.86      9.83 o 
  -2   8   2       59.55       80.60      9.73 o 
  -1   8   2      604.18      642.41     18.78 o 
   0   8   2       52.41       73.73     13.88 o 
   1   8   2       47.79       24.90     14.23 o 
   2   8   2       54.47       41.21     15.68 o 
   3   8   2      354.31      388.83     29.33 o 
   4   8   2      454.57      424.18     31.96 o 
   5   8   2      223.69      258.72     32.66 o 
   6   8   2      826.81      815.10     42.18 o 
   7   8   2        0.42       49.64     29.36 o 
   8   8   2      172.81      258.24     39.91 o 
  -8   9   2        1.58      -32.16     32.16 o 
  -7   9   2      108.74      160.77     21.00 o 
  -6   9   2       40.57       34.80     44.37 o 
  -5   9   2      539.76      563.24     28.74 o 
  -4   9   2        1.73       28.95     14.11 o 
  -3   9   2      235.75      197.59     15.82 o 
  -2   9   2       43.53       31.43      9.95 o 
  -1   9   2      352.09      366.37     18.25 o 
   0   9   2      305.39      297.06     27.61 o 
   1   9   2     2251.61     2177.96     68.88 o 
   2   9   2       62.06       54.34     16.50 o 
   3   9   2      875.00      918.61     37.42 o 
   4   9   2       60.12       44.86     27.35 o 
   5   9   2       36.14       73.07     31.20 o 
   6   9   2       57.27       40.94     30.78 o 
   7   9   2      297.26      208.28     35.22 o 
   8   9   2       85.28        5.32     35.67 o 
  -7  10   2       89.71      109.89     32.15 o 
  -6  10   2       23.77      -31.25     31.25 o 
  -5  10   2       13.14       85.41     30.20 o 
  -4  10   2       42.08       49.69     26.93 o 
  -3  10   2       20.87       35.63     24.85 o 
  -2  10   2      247.89      241.26     18.44 o 
  -1  10   2       19.35        8.86     15.98 o 
   0  10   2       80.45       64.75     16.48 o 
   1  10   2      536.87      489.04     29.69 o 
   2  10   2       70.52       72.71     17.04 o 
   3  10   2      131.51       94.64     26.06 o 
   4  10   2      219.30      236.96     37.20 o 
   5  10   2        1.55      -22.08     30.46 o 
   6  10   2      247.53      262.02     35.06 o 
   7  10   2      156.58      129.70     35.39 o 
  -7  11   2       76.90      203.76     37.23 o 
  -6  11   2       14.56      162.92     31.20 o 
  -5  11   2       27.43       11.52     26.40 o 
  -4  11   2        0.40      -29.58     29.58 o 
  -3  11   2        0.67       -9.92     28.16 o 
  -2  11   2       44.76       45.59     16.21 o 
  -1  11   2       20.19       10.54     15.88 o 
   0  11   2      693.96      675.43     23.73 o 
   1  11   2      141.81      145.04     18.89 o 
   2  11   2       40.03       51.85     18.05 o 
   3  11   2       48.12       37.29     30.38 o 
   4  11   2       28.51       16.52     28.02 o 
   5  11   2       13.96        1.19     27.82 o 
   6  11   2        3.64      107.62     39.54 o 
   7  11   2       24.69      124.04     42.81 o 
  -6  12   2       55.84      -24.61     32.88 o 
  -5  12   2        0.60      -32.05     32.05 o 
  -4  12   2        0.09       54.23     29.90 o 
  -3  12   2        4.37        8.40     29.56 o 
  -2  12   2        0.37      -14.40     25.78 o 
  -1  12   2       85.58       77.99     17.11 o 
   0  12   2        5.40       -7.73     18.56 o 
   1  12   2        2.24        2.03     23.15 o 
   2  12   2       14.44       24.01     27.46 o 
   3  12   2      351.98      406.69     34.83 o 
   4  12   2       87.70       60.56     33.82 o 
   5  12   2      351.29      366.39     40.51 o 
   6  12   2      115.03       75.26     39.12 o 
  -5  13   2       11.87       99.07     33.40 o 
  -4  13   2      168.95      151.67     34.02 o 
  -3  13   2      104.49      114.37     29.06 o 
  -2  13   2        0.01       31.67     27.06 o 
  -1  13   2        1.67       -7.23     21.86 o 
   0  13   2      329.84      384.08     24.88 o 
   1  13   2        0.07       40.96     20.47 o 
   2  13   2      639.62      706.73     31.91 o 
   3  13   2       44.77       27.25     27.02 o 
   4  13   2      123.46      274.30     36.26 o 
   5  13   2        5.34      -37.20     37.20 o 
  -4  14   2       26.57      123.62     36.56 o 
  -3  14   2       90.73        1.83     32.05 o 
  -2  14   2       62.83       34.63     25.80 o 
  -1  14   2       38.04       59.10     31.63 o 
   0  14   2       58.98       55.59     49.32 o 
   1  14   2        0.39      -20.31     31.09 o 
   2  14   2       10.65      -10.95     20.57 o 
   3  14   2        0.93       29.03     27.72 o 
   4  14   2       94.10        2.94     30.14 o 
  -2  15   2       10.64      -16.48     27.35 o 
  -1  15   2       79.07       24.52     33.88 o 
   0  15   2       38.66       66.30     80.82 o 
   1  15   2       90.87      101.56     80.15 o 
   2  15   2        3.27        8.49     81.46 o 
  -9   0   3        5.29       62.85     27.63 o 
  -7   0   3       14.51      -24.27     24.27 o 
  -5   0   3      104.04       74.98     10.42 o 
  -3   0   3      275.97      245.76      9.11 o 
  -1   0   3    19262.23    19510.40     68.34 o 
   1   0   3        4.92        6.93     12.53 o 
   3   0   3     3823.71     3898.68     25.59 o 
   5   0   3      985.02     1031.54     24.54 o 
   7   0   3      263.26      283.62     19.50 o 
   9   0   3      644.46      621.47     34.93 o 
 -10   1   3        0.24       34.24     20.97 o 
  -9   1   3       45.81       23.81     18.07 o 
  -8   1   3      386.41      377.63     22.04 o 
  -7   1   3      541.17      553.64     44.22 o 
  -6   1   3      884.90      914.70     25.18 o 
  -5   1   3     1982.92     1906.41     27.36 o 
  -4   1   3     1752.33     1750.66     33.51 o 
  -3   1   3     7803.00     8016.24     31.45 o 
  -2   1   3     3037.07     3037.47     20.14 o 
  -1   1   3     1383.12     1406.19     11.82 o 
   0   1   3       64.85       85.08     10.08 o 
   1   1   3     1752.98     1803.20     15.25 o 
   2   1   3     2776.46     2635.63     18.21 o 
   3   1   3      713.05      684.49     10.37 o 
   4   1   3       16.60        2.79      5.66 o 
   5   1   3      195.77      204.35     11.14 o 
   6   1   3     1272.64     1266.68     21.03 o 
   7   1   3        0.13        4.92     11.35 o 
   8   1   3        5.82       18.28     16.75 o 
   9   1   3        3.75       -2.20     17.46 o 
  10   1   3       41.99       56.33     31.73 o 
 -10   2   3      194.62      274.56     61.70 o 
  -9   2   3      358.69      374.35     40.56 o 
  -8   2   3      361.42      365.44     22.62 o 
  -7   2   3      146.20      164.92     17.66 o 
  -6   2   3        9.53       16.75     13.54 o 
  -5   2   3       10.21        4.57      9.66 o 
  -4   2   3       58.40       43.31      5.97 o 
  -3   2   3       68.33       34.03      6.00 o 
  -2   2   3     3037.86     3019.63     33.26 o 
  -1   2   3     6673.27     6671.18     22.24 o 
   0   2   3    32325.03    32574.10     51.47 o 
   1   2   3    25950.77    26345.23     61.55 o 
   2   2   3     1977.94     2051.36     25.10 o 
   3   2   3      628.34      755.54     10.00 o 
   4   2   3       20.99       15.43     11.18 o 
   5   2   3      187.28      196.88     12.84 o 
   6   2   3       31.48       28.24     11.04 o 
   7   2   3      185.58      216.83     18.20 o 
   8   2   3       25.84       51.14     13.22 o 
   9   2   3        0.29       12.10     17.75 o 
  10   2   3        7.68      -13.12     22.62 o 
  -9   3   3      178.81      206.01     54.22 o 
  -8   3   3        0.50       30.07     17.19 o 
  -7   3   3      870.23      853.45     26.32 o 
  -6   3   3      816.24      819.53     18.52 o 
  -5   3   3      612.20      628.74     15.42 o 
  -4   3   3      638.55      648.82     10.31 o 
  -3   3   3      175.82      151.24      7.12 o 
  -2   3   3      299.99      283.11      7.39 o 
  -1   3   3      550.38      539.48     10.66 o 
   0   3   3     2444.25     2533.89     16.91 o 
   1   3   3        1.79        0.29     12.79 o 
   2   3   3     2540.62     2430.43     21.16 o 
   3   3   3     1632.42     1529.57     36.30 o 
   4   3   3      455.32      486.27     22.90 o 
   5   3   3     1099.13     1011.40     23.28 o 
   6   3   3     1355.86     1297.18     72.69 o 
   7   3   3       74.13       66.19     12.15 o 
   8   3   3       32.24        7.25     19.20 o 
   9   3   3        0.39      -28.83     28.83 o 
  -9   4   3      111.89      130.91     21.07 o 
  -8   4   3       38.77       -0.11     17.80 o 
  -7   4   3      447.70      447.23     22.46 o 
  -6   4   3        4.04        4.33     11.50 o 
  -5   4   3        5.23        3.34     10.45 o 
  -4   4   3      368.79      336.29     19.59 o 
  -3   4   3      490.19      493.40      9.26 o 
  -2   4   3      538.08      522.72      7.03 o 
  -1   4   3     1629.86     1653.13     14.38 o 
   0   4   3      177.70      155.76     10.17 o 
   1   4   3       31.48       31.90     10.51 o 
   2   4   3    13862.74    14349.26    149.70 o 
   3   4   3     1642.47     1905.65     45.63 o 
   4   4   3     2433.10     2497.60     67.45 o 
   5   4   3       16.55       24.50     13.46 o 
   6   4   3      379.92      397.07     19.96 o 
   7   4   3       41.04       12.82     16.34 o 
   8   4   3      490.13      470.25     24.02 o 
   9   4   3       92.14      132.79     52.63 o 
  -9   5   3        6.60       -8.99     19.97 o 
  -8   5   3        2.83       -4.98     16.93 o 
  -7   5   3       11.95       15.19     15.81 o 
  -6   5   3     2523.62     2441.96     42.93 o 
  -5   5   3     5161.08     5034.42     36.90 o 
  -4   5   3     5477.18     5384.45     63.81 o 
  -3   5   3     2372.23     2361.15     17.33 o 
  -2   5   3      415.93      413.44      7.41 o 
  -1   5   3     1712.43     1811.72     16.78 o 
   0   5   3      223.85      257.17     12.43 o 
   1   5   3      966.99      892.61     17.18 o 
   2   5   3      346.05      282.69      9.91 o 
   3   5   3      789.33      715.10     16.27 o 
   4   5   3      998.84     1004.27     21.18 o 
   5   5   3       86.80      107.83     18.67 o 
   6   5   3       26.97       41.74     32.97 o 
   7   5   3        3.86        7.88     16.98 o 
   8   5   3        3.18      -17.05     17.05 o 
   9   5   3        9.11        5.89     21.73 o 
  -9   6   3       10.33       -2.70     19.09 o 
  -8   6   3      151.35      187.35     32.44 o 
  -7   6   3        6.61        6.20     13.02 o 
  -6   6   3      306.47      290.31     16.29 o 
  -5   6   3        2.83       -7.86     10.87 o 
  -4   6   3      329.59      337.33     14.09 o 
  -3   6   3     1401.95     1413.67     21.31 o 
  -2   6   3     3643.70     3402.80     56.93 o 
  -1   6   3      363.17      273.88     12.89 o 
   0   6   3     1478.24     1400.57     21.40 o 
   1   6   3     5531.45     5815.47     56.28 o 
   2   6   3      841.34      888.96     21.16 o 
   3   6   3      823.25      790.97     17.14 o 
   4   6   3       45.46       39.15     16.97 o 
   5   6   3        3.02       20.53     14.61 o 
   6   6   3      445.58      434.90     56.32 o 
   7   6   3       85.41      125.18     19.23 o 
   8   6   3        1.05      -34.86     49.70 o 
   9   6   3      148.91       66.59     32.88 o 
  -9   7   3        1.65       33.24     26.22 o 
  -8   7   3      211.55      197.32     28.91 o 
  -7   7   3       54.97       44.43     17.77 o 
  -6   7   3      143.84      125.94     17.47 o 
  -5   7   3      108.32      163.26     16.75 o 
  -4   7   3        3.45       -9.84     13.17 o 
  -3   7   3      695.34      728.90     21.94 o 
  -2   7   3       80.35       81.20      9.00 o 
  -1   7   3      386.45      362.93     17.89 o 
   0   7   3       59.13       72.76     12.67 o 
   1   7   3       33.27       38.29     12.96 o 
   2   7   3      136.28      141.02     21.35 o 
   3   7   3      136.45      124.65     23.92 o 
   4   7   3     1112.09     1177.04     39.29 o 
   5   7   3      373.32      405.06     34.14 o 
   6   7   3       52.94       57.86     30.22 o 
   7   7   3       93.02      113.73     30.59 o 
   8   7   3      252.96      297.23     39.54 o 
   9   7   3      139.55      361.50     46.73 o 
  -8   8   3      193.20      259.66     25.29 o 
  -7   8   3        2.07       41.88     18.50 o 
  -6   8   3      150.62      167.53     26.89 o 
  -5   8   3       95.91       85.37     39.91 o 
  -4   8   3       54.25       82.32     23.02 o 
  -3   8   3      151.81      120.64     14.47 o 
  -2   8   3     1434.16     1426.82     16.58 o 
  -1   8   3     1288.53     1327.26     24.09 o 
   0   8   3     1055.88     1029.91     22.55 o 
   1   8   3     1815.11     1599.97     27.36 o 
   2   8   3      584.58      598.78     20.62 o 
   3   8   3      798.68      847.41     36.03 o 
   4   8   3        0.22       16.65     25.86 o 
   5   8   3       37.75       26.94     26.73 o 
   6   8   3        0.02      -14.50     27.99 o 
   7   8   3       67.97       44.47     33.03 o 
   8   8   3       12.52      -29.88     29.88 o 
  -8   9   3       15.33       30.32     41.86 o 
  -7   9   3      233.12      258.64     76.94 o 
  -6   9   3      257.22      257.14     24.47 o 
  -5   9   3      522.71      585.75     23.91 o 
  -4   9   3     1175.66     1155.42     27.27 o 
  -3   9   3      359.92      383.55     21.96 o 
  -2   9   3      107.72       73.43     10.79 o 
  -1   9   3       81.86       76.48     15.19 o 
   0   9   3      638.17      629.58     23.80 o 
   1   9   3        6.45        4.80     15.85 o 
   2   9   3     1227.76     1153.31     27.05 o 
   3   9   3      398.87      391.31     30.36 o 
   4   9   3       17.51       32.70     24.72 o 
   5   9   3      583.32      567.24     37.15 o 
   6   9   3      238.33      210.38     34.93 o 
   7   9   3       61.98      141.00     38.71 o 
   8   9   3       89.54      221.70     43.59 o 
  -7  10   3        6.90      165.41     36.53 o 
  -6  10   3      133.47      211.46     34.84 o 
  -5  10   3        2.31      -27.64     27.64 o 
  -4  10   3       73.92      101.38     30.72 o 
  -3  10   3       56.33       35.44     26.84 o 
  -2  10   3      338.78      358.87     30.17 o 
  -1  10   3     1280.17     1221.44     27.39 o 
   0  10   3      995.59     1001.79     26.08 o 
   1  10   3        0.02       18.32     16.43 o 
   2  10   3       10.02       14.31     23.30 o 
   3  10   3       24.41       30.57     24.49 o 
   4  10   3       91.39       67.79     27.20 o 
   5  10   3       22.39       28.46     30.42 o 
   6  10   3       20.09      104.22     37.56 o 
   7  10   3       98.37      126.65     34.85 o 
  -7  11   3      124.54       94.95     33.24 o 
  -5  11   3       18.19       15.07     28.50 o 
  -4  11   3      188.04      184.25     29.58 o 
  -3  11   3      169.19      260.23     33.55 o 
  -2  11   3      381.92      382.47     31.84 o 
  -1  11   3       55.01       50.81     17.20 o 
   0  11   3      221.20      233.20     19.53 o 
   1  11   3      548.17      461.63     22.45 o 
   2  11   3        0.22       -3.34     17.28 o 
   3  11   3       47.10       63.34     27.65 o 
   4  11   3        3.21      -15.79     29.03 o 
   5  11   3       38.38       87.06     35.44 o 
   6  11   3       61.12       12.75     31.24 o 
   7  11   3      161.89       97.00     42.52 o 
  -6  12   3       25.26       35.28     35.97 o 
  -5  12   3       15.12       21.54     30.87 o 
  -4  12   3        0.99       -7.33     29.55 o 
  -3  12   3      187.01      171.66     33.44 o 
  -2  12   3       62.04       59.27     28.91 o 
  -1  12   3     1230.96     1278.63     31.07 o 
   0  12   3     1335.75     1321.79     31.64 o 
   1  12   3        0.07       10.88     18.76 o 
   2  12   3      411.55      375.25     24.14 o 
   3  12   3        3.78      -30.52     30.52 o 
   4  12   3        0.32       48.80     33.55 o 
   5  12   3        7.64      -28.99     28.99 o 
   6  12   3       42.38      100.78     40.73 o 
  -5  13   3      236.86      246.33     33.65 o 
  -4  13   3       44.33      127.09     37.84 o 
  -3  13   3       28.17       44.93     30.13 o 
  -2  13   3       43.36      -14.38     30.95 o 
  -1  13   3       11.54        6.48     29.65 o 
   0  13   3       18.36        1.24     19.27 o 
   1  13   3      541.33      508.54     25.70 o 
   2  13   3       18.54       19.21     19.85 o 
   3  13   3      396.10      464.24     39.38 o 
   4  13   3       51.66       49.31     35.82 o 
   5  13   3        7.01       99.38     41.13 o 
  -4  14   3        3.52      -21.09     21.09 o 
  -3  14   3       60.81       83.53     33.62 o 
  -2  14   3       68.87       82.53     35.18 o 
  -1  14   3       12.47        6.11     27.92 o 
   0  14   3        0.39       -7.27     28.21 o 
   1  14   3      119.89      126.29     49.38 o 
   2  14   3        1.85       17.08     22.84 o 
   3  14   3      337.08      321.10     35.85 o 
   4  14   3       76.15      182.33     33.11 o 
  -2  15   3        0.06       48.78     37.62 o 
  -1  15   3       30.95       92.50     37.42 o 
   0  15   3       30.86       45.11     36.72 o 
   1  15   3        6.62       22.00     37.41 o 
   2  15   3        7.05       57.47     23.68 o 
 -10   0   4        0.70        1.40     33.21 o 
  -8   0   4      159.65      112.58     28.81 o 
  -6   0   4       44.01       46.71     22.72 o 
  -4   0   4    13778.31    14482.81     51.35 o 
  -2   0   4     6358.42     6416.72    108.25 o 
   0   0   4       88.22      110.50     15.56 o 
   2   0   4      630.63      621.17     17.03 o 
   4   0   4      481.24      465.17     11.26 o 
   6   0   4      272.16      314.45     19.49 o 
   8   0   4      802.68      765.68     26.96 o 
 -10   1   4      136.52      142.34     46.68 o 
  -9   1   4      127.34      171.90     22.06 o 
  -8   1   4      218.54      214.32     20.10 o 
  -7   1   4        0.22      -21.69     21.69 o 
  -6   1   4      116.68       77.53     15.58 o 
  -5   1   4       30.65       25.85     12.65 o 
  -4   1   4     2808.02     2894.92     87.91 o 
  -3   1   4       54.65       39.88      6.00 o 
  -2   1   4       17.22       10.22      4.99 o 
  -1   1   4     5636.69     5635.56     35.12 o 
   0   1   4    44279.54    45259.19    501.22 o 
   1   1   4     1185.33     1351.86     16.70 o 
   2   1   4      462.02      483.23      9.75 o 
   3   1   4       10.94       12.42      6.88 o 
   4   1   4      451.69      438.68      8.96 o 
   5   1   4       77.41       66.04      8.27 o 
   6   1   4      108.01      118.73     12.01 o 
   7   1   4        0.35        0.71     11.64 o 
   8   1   4      136.68      122.85     14.33 o 
   9   1   4       16.36       -2.86     18.98 o 
  -9   2   4       63.64       27.38     21.22 o 
  -8   2   4      338.68      320.84     22.32 o 
  -7   2   4      214.67      227.05     19.39 o 
  -6   2   4      547.65      590.95     22.67 o 
  -5   2   4      562.79      629.38     15.08 o 
  -4   2   4       72.36       95.80      7.45 o 
  -3   2   4      260.34      349.31      8.51 o 
  -2   2   4      104.34      126.48      6.34 o 
  -1   2   4      448.21      446.34      8.63 o 
   0   2   4     4713.76     4649.96     26.42 o 
   1   2   4     1253.47     1300.46     13.60 o 
   2   2   4      304.75      324.76      9.07 o 
   3   2   4      324.70      300.85      7.87 o 
   4   2   4     4968.86     5000.92    105.64 o 
   5   2   4        4.79        7.38     15.48 o 
   6   2   4     1892.32     1874.36     33.02 o 
   7   2   4     1471.35     1454.30     36.57 o 
   8   2   4        0.92       17.67     14.91 o 
   9   2   4       12.88      -18.86     18.86 o 
  -9   3   4        8.79       74.52     45.25 o 
  -8   3   4       32.85       15.94     17.15 o 
  -7   3   4       62.28       74.65     16.55 o 
  -6   3   4      189.09      198.05     17.09 o 
  -5   3   4      383.58      410.97     13.97 o 
  -4   3   4      192.54      189.65      8.19 o 
  -3   3   4      188.38      179.76      7.78 o 
  -2   3   4      174.04      177.58      7.64 o 
  -1   3   4     3824.98     4040.13     26.56 o 
   0   3   4     5446.09     5559.19     25.04 o 
   1   3   4      212.84      255.87      9.14 o 
   2   3   4     4657.66     4970.62     29.73 o 
   3   3   4      982.38     1058.37     21.20 o 
   4   3   4       31.05       46.11     12.34 o 
   5   3   4        6.47       -8.26     14.33 o 
   6   3   4      268.90      255.84     18.77 o 
   7   3   4      107.64      129.21     15.55 o 
   8   3   4       14.56       20.36     17.62 o 
   9   3   4        0.19       62.68     71.08 o 
  -9   4   4        2.29        1.82     20.53 o 
  -8   4   4       43.89       55.44     18.39 o 
  -7   4   4      647.60      535.64     22.95 o 
  -6   4   4      468.87      397.03     15.39 o 
  -5   4   4     3347.16     3238.05     29.62 o 
  -4   4   4       75.82       77.84      9.79 o 
  -3   4   4     1853.72     1846.90     18.79 o 
  -2   4   4       26.09       45.79      4.72 o 
  -1   4   4        0.72        1.25      4.50 o 
   0   4   4      380.10      354.72      9.85 o 
   1   4   4       99.72      128.17     14.83 o 
   2   4   4      305.45      277.83     10.13 o 
   3   4   4      556.90      483.11     16.76 o 
   4   4   4     1471.90     1493.78     24.31 o 
   5   4   4      262.10      243.67     21.51 o 
   6   4   4      503.90      487.45     21.26 o 
   7   4   4       21.41        8.77     16.27 o 
   8   4   4       15.27       -9.00     14.99 o 
   9   4   4      289.23      302.86     46.15 o 
  -9   5   4       52.70       75.03     17.81 o 
  -8   5   4       61.35       60.79     17.79 o 
  -7   5   4       14.37       11.45     18.64 o 
  -6   5   4      142.89      171.73     19.76 o 
  -5   5   4       20.33       13.81     10.73 o 
  -4   5   4      928.14      930.59     17.21 o 
  -3   5   4        0.01       -4.29      6.54 o 
  -2   5   4      615.98      709.72     11.75 o 
  -1   5   4     2955.36     2982.84     21.12 o 
   0   5   4       22.32       18.47      8.28 o 
   1   5   4      219.99      245.03     18.87 o 
   2   5   4      897.11      922.85     14.12 o 
   3   5   4        0.96        4.21     10.10 o 
   4   5   4       23.72       10.52     11.93 o 
   5   5   4       98.18       99.81     15.08 o 
   6   5   4       47.97       58.20     18.43 o 
   7   5   4       78.08      125.75     18.72 o 
   8   5   4       24.37       27.43     34.59 o 
   9   5   4       82.52       48.55     23.08 o 
  -9   6   4      112.86      137.57     32.44 o 
  -8   6   4       17.90       -9.51     17.79 o 
  -7   6   4      213.35      220.45     19.00 o 
  -6   6   4     2814.39     2698.64     45.61 o 
  -5   6   4       29.32        2.22     11.22 o 
  -4   6   4       78.68      104.21     10.62 o 
  -3   6   4      167.98      184.97      8.33 o 
  -2   6   4       56.36       42.07      7.78 o 
  -1   6   4      842.93      670.85     13.00 o 
   0   6   4      217.72      212.38     13.41 o 
   1   6   4     1415.75     1366.75     22.78 o 
   2   6   4      278.99      266.27     23.50 o 
   3   6   4       38.62       61.23     20.56 o 
   4   6   4        0.37        4.78     23.40 o 
   5   6   4      835.09      718.40     36.55 o 
   6   6   4      126.25       82.04     28.56 o 
   7   6   4      286.04      197.54     33.84 o 
   8   6   4       35.68       36.97     35.23 o 
   9   6   4       29.39      157.32     36.14 o 
  -8   7   4       58.21       70.88     28.56 o 
  -7   7   4      115.04      105.57     34.98 o 
  -6   7   4      139.03      123.68     16.86 o 
  -5   7   4       10.40       16.08     15.51 o 
  -4   7   4      552.91      539.79     21.90 o 
  -3   7   4      235.73      252.72     11.67 o 
  -2   7   4     1031.65     1128.50     16.12 o 
  -1   7   4      195.48      196.50     10.79 o 
   0   7   4      350.57      365.88     15.96 o 
   1   7   4     3119.16     3305.30     50.27 o 
   2   7   4        1.86       -4.16     20.47 o 
   3   7   4       31.18       54.63     24.42 o 
   4   7   4      389.56      367.32     29.38 o 
   5   7   4      204.82      206.88     30.87 o 
   6   7   4      140.52      163.96     31.61 o 
   7   7   4      171.17      176.70     34.95 o 
   8   7   4        3.85      -35.07     35.07 o 
  -8   8   4       27.41      -23.00     23.00 o 
  -7   8   4       28.26      -18.93     18.93 o 
  -6   8   4      123.65      160.38     70.45 o 
  -5   8   4      151.60      153.89     24.97 o 
  -4   8   4     1175.80     1048.68     26.14 o 
  -3   8   4       11.53        3.10     31.55 o 
  -2   8   4       96.36       96.96     13.89 o 
  -1   8   4      127.19      127.66     11.35 o 
   0   8   4      122.74      126.62     15.23 o 
   1   8   4       24.92       21.05     14.37 o 
   2   8   4      945.34      973.43     34.33 o 
   3   8   4     1494.82     1470.82     43.11 o 
   4   8   4      125.78      187.67     27.25 o 
   5   8   4     2021.59     1847.83     51.85 o 
   6   8   4      185.91      271.08     37.79 o 
   7   8   4      142.03      206.70     38.35 o 
   8   8   4      417.62      526.79     42.06 o 
  -8   9   4        0.86      -28.22     28.22 o 
  -7   9   4       45.17      143.85    104.73 o 
  -6   9   4        9.43      -13.97     15.31 o 
  -5   9   4      680.09      695.47     23.79 o 
  -4   9   4       14.84       42.45     23.66 o 
  -3   9   4      663.41      647.56     43.57 o 
  -2   9   4       46.08       56.13     20.47 o 
  -1   9   4       33.85       50.07     14.54 o 
   0   9   4      114.98      104.66     21.18 o 
   1   9   4     2882.53     2729.88     44.55 o 
   2   9   4      664.67      646.16     34.02 o 
   3   9   4      189.40      161.08     28.04 o 
   4   9   4        0.49        8.79     27.23 o 
   5   9   4      149.40      176.37     33.16 o 
   6   9   4      362.61      442.57     40.97 o 
   7   9   4        8.98       37.23     36.88 o 
   8   9   4       36.52       51.46     38.10 o 
  -6  10   4       21.63      -14.54     14.54 o 
  -5  10   4      136.21      142.29     21.27 o 
  -4  10   4       33.26       17.04     17.05 o 
  -3  10   4      969.05      860.73     24.37 o 
  -2  10   4      599.00      566.12     43.58 o 
  -1  10   4      321.23      309.91     18.63 o 
   0  10   4     1493.38     1403.30     28.97 o 
   1  10   4      168.23      158.49     19.17 o 
   2  10   4      326.17      304.70     29.05 o 
   3  10   4       50.35       52.99     28.28 o 
   4  10   4       19.41       51.34     30.80 o 
   5  10   4      225.61      221.73     34.19 o 
   6  10   4       36.83      -33.23     33.23 o 
   7  10   4       96.69        9.74     31.12 o 
  -7  11   4      128.31       97.00     30.84 o 
  -6  11   4        8.95      179.10     36.71 o 
  -5  11   4        5.76      -29.89     29.89 o 
  -4  11   4       65.68       69.48     29.29 o 
  -3  11   4        4.57      -11.98     24.38 o 
  -2  11   4      609.38      577.04     37.38 o 
  -1  11   4      475.99      509.47     35.24 o 
   0  11   4        4.65        3.33     16.56 o 
   1  11   4      588.09      553.26     23.19 o 
   2  11   4      109.66      149.41     22.29 o 
   3  11   4       64.82       46.79     30.38 o 
   4  11   4       30.35       65.85     32.16 o 
   5  11   4      155.67      143.47     35.98 o 
   6  11   4      249.63      268.27     36.78 o 
  -5  12   4      199.16      243.34     35.78 o 
  -4  12   4       21.59       -4.43     30.40 o 
  -3  12   4       22.41       89.58     32.59 o 
  -2  12   4      172.76      141.23     29.21 o 
  -1  12   4      694.63      609.62     38.22 o 
   0  12   4      167.28      178.38     19.10 o 
   1  12   4      502.94      459.17     24.36 o 
   2  12   4      416.11      525.62     26.06 o 
   3  12   4        5.80       35.26     29.75 o 
   4  12   4      114.88       55.11     32.96 o 
   5  12   4       78.19      141.00     32.87 o 
   6  12   4       10.48       57.06     38.26 o 
  -5  13   4       14.47       34.84     33.26 o 
  -4  13   4      218.57      195.93     38.17 o 
  -3  13   4        6.66       -2.55     32.99 o 
  -2  13   4       32.98       81.10     33.13 o 
  -1  13   4      229.81      207.08     31.42 o 
   0  13   4       36.47        6.25     17.68 o 
   1  13   4        8.13        9.77     19.04 o 
   2  13   4      266.70      277.12     43.12 o 
   3  13   4       51.57      106.85     32.08 o 
   4  13   4      229.44      310.07     41.36 o 
   5  13   4       41.93       98.60     41.30 o 
  -4  14   4       95.39      235.59     42.07 o 
  -2  14   4       58.49       18.19     30.07 o 
  -1  14   4       65.49      157.22     36.61 o 
   0  14   4      102.41      234.96     34.51 o 
   1  14   4      342.79      375.15     29.10 o 
   2  14   4      167.58      259.74     34.74 o 
   3  14   4      250.52      184.79     31.84 o 
   4  14   4       15.17      101.17     35.61 o 
  -2  15   4       41.72       18.64     30.16 o 
  -1  15   4        0.94      -31.82     31.82 o 
   0  15   4       75.48      118.97     37.28 o 
   1  15   4       60.47       12.36     73.29 o 
   2  15   4       14.55      -30.12     30.12 o 
  -9   0   5      223.64      212.61     32.70 o 
  -7   0   5        8.24       -0.99     22.66 o 
  -5   0   5      432.09      442.39     25.12 o 
  -3   0   5       30.50       23.77      5.74 o 
  -1   0   5     2104.83     2244.86     32.36 o 
   1   0   5     8649.17     8869.88     57.48 o 
   3   0   5     4893.97     4800.58     42.84 o 
   5   0   5      468.82      457.17     28.42 o 
   7   0   5        0.13       -0.07     26.69 o 
   9   0   5      140.18      222.71     36.07 o 
  -9   1   5       47.45       11.17     19.39 o 
  -8   1   5       14.28       27.43     19.18 o 
  -7   1   5      581.12      584.85     24.52 o 
  -6   1   5       24.47       28.19     15.62 o 
  -5   1   5      142.79      138.88     15.02 o 
  -4   1   5       29.71       58.43      6.95 o 
  -3   1   5      325.30      313.73      8.04 o 
  -2   1   5        1.20       13.29      5.15 o 
  -1   1   5     1059.40     1156.47     17.91 o 
   0   1   5      548.54      512.19     13.54 o 
   1   1   5      155.13      177.21     11.14 o 
   2   1   5      323.71      344.97     11.50 o 
   3   1   5        8.98        4.10      7.43 o 
   4   1   5      278.34      289.47      9.61 o 
   5   1   5      189.12      180.29     11.43 o 
   6   1   5      863.09      844.63     20.58 o 
   7   1   5       37.87       34.47     13.66 o 
   8   1   5      556.62      566.20     43.33 o 
   9   1   5       42.34       78.61     34.98 o 
  -9   2   5       67.27      102.09     32.80 o 
  -8   2   5       14.02       -5.93     18.61 o 
  -7   2   5      291.27      275.97     20.42 o 
  -6   2   5      159.79      150.01     17.25 o 
  -5   2   5        0.25        0.10     13.21 o 
  -4   2   5        0.29       10.40      7.29 o 
  -3   2   5      215.87      196.13      8.46 o 
  -2   2   5     1449.13     1345.23     14.14 o 
  -1   2   5      483.25      445.90      6.51 o 
   0   2   5     8548.17     8647.11     31.23 o 
   1   2   5     2703.33     2755.09     42.91 o 
   2   2   5      172.88      169.86      9.16 o 
   3   2   5      160.55      181.27      8.94 o 
   4   2   5      398.91      408.69     15.52 o 
   5   2   5       19.94       19.99     10.05 o 
   6   2   5        0.94       -0.48     19.52 o 
   7   2   5      185.94      176.68     23.78 o 
   8   2   5        5.23      -16.81     21.08 o 
   9   2   5       82.73       69.02     22.67 o 
  -9   3   5       25.51      111.15     32.99 o 
  -8   3   5        2.17       48.93     18.52 o 
  -7   3   5       49.61       37.90     16.16 o 
  -6   3   5       58.63       56.25     15.36 o 
  -5   3   5      364.52      368.79     13.56 o 
  -4   3   5       44.22       46.35      7.60 o 
  -3   3   5       30.23       27.95      6.69 o 
  -2   3   5        0.07        7.71      6.67 o 
  -1   3   5      580.74      513.66      7.38 o 
   0   3   5      916.59     1001.85     13.16 o 
   1   3   5      423.08      421.24     11.15 o 
   2   3   5      208.72      211.72      9.57 o 
   3   3   5      111.98      126.57      8.46 o 
   4   3   5       21.19       23.90      9.68 o 
   5   3   5     1517.97     1423.71     20.93 o 
   6   3   5      615.92      580.66     22.19 o 
   7   3   5     1168.01     1216.95     81.48 o 
   8   3   5       12.26       25.41     16.37 o 
   9   3   5      263.36      288.61     24.56 o 
  -9   4   5       65.21       86.65     26.88 o 
  -8   4   5       81.36       56.09     17.88 o 
  -7   4   5        0.03       17.57     31.33 o 
  -6   4   5        0.22      -11.00     14.28 o 
  -5   4   5       38.92       41.07     10.70 o 
  -4   4   5      550.82      576.77     11.68 o 
  -3   4   5      436.59      404.82     11.48 o 
  -2   4   5      113.87      144.87      7.98 o 
  -1   4   5     2585.08     2590.45     25.05 o 
   0   4   5      786.89      775.53     13.03 o 
   1   4   5        0.02        5.83     10.61 o 
   2   4   5     4783.50     4941.09     47.44 o 
   3   4   5       25.86       48.02     20.07 o 
   4   4   5     1900.64     1755.03     26.60 o 
   5   4   5        2.09       -8.14     13.45 o 
   6   4   5      414.38      432.62     20.61 o 
   7   4   5       13.07       -0.74     16.67 o 
   8   4   5       30.72       33.96     18.65 o 
   9   4   5        4.63      -28.16     50.08 o 
  -9   5   5       95.43      102.41     52.78 o 
  -8   5   5        6.97        4.40     17.20 o 
  -7   5   5      217.11      175.89     17.93 o 
  -6   5   5      160.68      155.93     16.22 o 
  -5   5   5      866.45      867.10     18.31 o 
  -4   5   5      743.55      760.36     15.86 o 
  -3   5   5      321.43      287.13      9.38 o 
  -2   5   5      177.85      198.88      6.40 o 
  -1   5   5       35.09       40.69      7.59 o 
   0   5   5     1225.73     1218.95     16.19 o 
   1   5   5       12.85        9.84     11.29 o 
   2   5   5      943.19      987.74     28.75 o 
   3   5   5     1165.78     1150.15     19.52 o 
   4   5   5       62.16       87.64     26.05 o 
   5   5   5       26.06       31.48     14.63 o 
   6   5   5        6.72       13.84     15.64 o 
   7   5   5      235.94      208.73     19.22 o 
   8   5   5       37.79       16.18     17.49 o 
   9   5   5      146.73      301.05     42.93 o 
  -9   6   5       54.61       51.54     29.26 o 
  -8   6   5       77.88       24.10     26.83 o 
  -7   6   5        0.11      -18.43     21.92 o 
  -6   6   5      532.05      551.19     36.79 o 
  -5   6   5       54.38       52.71     20.07 o 
  -4   6   5      193.85      229.15     33.35 o 
  -3   6   5      224.60      204.59     11.51 o 
  -2   6   5      731.34      712.93     23.08 o 
  -1   6   5      147.02      142.12      9.50 o 
   0   6   5      251.14      280.81     11.68 o 
   1   6   5      717.18      756.44     25.79 o 
   2   6   5       52.98       55.23     19.19 o 
   3   6   5      913.03      861.39     32.47 o 
   4   6   5       36.04       41.42     23.02 o 
   5   6   5      491.21      486.40     35.98 o 
   6   6   5       89.49      151.73     32.19 o 
   7   6   5       14.42       19.77     32.23 o 
   8   6   5       64.12       21.40     36.19 o 
   9   6   5       21.33        1.12     38.43 o 
  -8   7   5        0.61        7.59     23.24 o 
  -7   7   5       25.02      -11.84     22.60 o 
  -6   7   5      139.80      156.83     19.75 o 
  -5   7   5      951.93      923.90     35.57 o 
  -4   7   5       62.18       33.04     14.57 o 
  -3   7   5        0.75        4.36     10.21 o 
  -2   7   5      133.38      152.55     14.37 o 
  -1   7   5       18.64       19.39      9.22 o 
   0   7   5     1327.68     1290.39     32.75 o 
   1   7   5      382.71      442.61     17.85 o 
   2   7   5      380.09      383.21     26.13 o 
   3   7   5      889.21      840.19     34.49 o 
   4   7   5      183.70      167.57     28.90 o 
   5   7   5      278.54      300.01     32.73 o 
   6   7   5      861.57      941.70     44.35 o 
   7   7   5       15.20       91.90     36.41 o 
   8   7   5      560.82      704.87     49.38 o 
  -8   8   5      128.48      273.68     32.75 o 
  -7   8   5       13.45       19.53     23.89 o 
  -6   8   5        0.55      -10.09     29.96 o 
  -5   8   5      379.14      394.21     40.31 o 
  -4   8   5      503.61      449.10     24.94 o 
  -3   8   5      554.93      521.67     20.54 o 
  -2   8   5      864.63      808.64     35.38 o 
  -1   8   5      289.62      301.00     12.75 o 
   0   8   5       13.70        8.58     11.20 o 
   1   8   5     2035.74     2093.96     31.59 o 
   2   8   5      230.65      196.63     24.38 o 
   3   8   5      819.05      751.57     34.76 o 
   4   8   5      217.39      237.54     30.13 o 
   5   8   5      218.62      220.59     30.32 o 
   6   8   5        7.16       -2.25     30.98 o 
   7   8   5       88.51       32.54     35.20 o 
   8   8   5       24.61       39.86     35.84 o 
  -7   9   5       86.54       56.98     26.47 o 
  -6   9   5       80.16      128.54     19.46 o 
  -5   9   5       40.76       39.75     15.80 o 
  -4   9   5       29.30       34.90     15.89 o 
  -3   9   5       59.49       23.42     15.21 o 
  -2   9   5       29.26       13.50     14.75 o 
  -1   9   5       18.03       16.51     14.86 o 
   0   9   5       95.19       83.19     15.62 o 
   1   9   5       13.42       11.45     15.53 o 
   2   9   5      651.52      670.44     32.91 o 
   3   9   5      207.19      217.47     28.86 o 
   4   9   5      423.01      420.68     32.86 o 
   5   9   5       10.63       21.32     28.62 o 
   6   9   5        1.29      -28.69     33.48 o 
   7   9   5       47.00        6.60     36.82 o 
  -7  10   5       57.11      121.04     51.95 o 
  -6  10   5        3.65       48.08     18.59 o 
  -5  10   5      140.75      127.08     17.65 o 
  -4  10   5        8.84       20.54     14.72 o 
  -3  10   5        0.02       18.53     14.86 o 
  -2  10   5       56.27       53.90     18.61 o 
  -1  10   5        6.71       11.85     15.51 o 
   0  10   5      557.15      585.93     22.01 o 
   1  10   5      228.20      235.09     36.79 o 
   2  10   5      532.17      557.35     32.77 o 
   3  10   5       27.73       23.81     26.36 o 
   4  10   5      515.37      546.59     38.61 o 
   5  10   5      116.00       96.26     33.09 o 
   6  10   5      109.19      122.62     38.07 o 
   7  10   5       42.14      130.14     34.42 o 
  -6  11   5      197.00      197.68     35.01 o 
  -5  11   5       36.63      129.30     29.18 o 
  -4  11   5       73.52       45.15     28.23 o 
  -3  11   5      131.47      147.26     17.26 o 
  -2  11   5       10.92       43.16     29.12 o 
  -1  11   5      279.29      317.04     28.70 o 
   0  11   5      295.42      305.70     20.86 o 
   1  11   5      770.29      789.05     27.03 o 
   2  11   5      223.34      262.58     31.26 o 
   3  11   5       32.49       78.51     29.12 o 
   4  11   5       21.33       -6.35     30.65 o 
   5  11   5       42.46       95.46     36.21 o 
   6  11   5       13.64       49.37     37.40 o 
  -6  12   5       39.99      223.44     38.20 o 
  -5  12   5        7.69      -29.93     29.93 o 
  -4  12   5       99.50      180.98     34.37 o 
  -3  12   5      317.89      326.31     32.85 o 
  -2  12   5      166.05      141.41     29.51 o 
  -1  12   5      256.16      278.18     21.26 o 
   0  12   5       35.38       22.67     26.21 o 
   1  12   5       31.22       25.78     19.40 o 
   2  12   5      289.32      237.91     31.62 o 
   3  12   5        7.33       24.30     31.17 o 
   4  12   5       94.97      142.61     36.18 o 
   5  12   5       18.46       23.50     35.30 o 
  -5  13   5       12.88       37.90     33.03 o 
  -4  13   5        3.66       46.96     33.02 o 
  -3  13   5       11.40       59.10     35.03 o 
  -2  13   5       41.66      -22.89     33.61 o 
  -1  13   5      167.55      136.63     18.82 o 
   0  13   5        0.90        6.94     30.72 o 
   1  13   5      194.09      216.34     41.77 o 
   2  13   5        3.29       69.24     29.82 o 
   3  13   5       80.54       54.53     31.04 o 
   4  13   5       10.46       54.63     30.89 o 
   5  13   5       55.70       29.97     33.22 o 
  -3  14   5       54.61      146.72     35.70 o 
  -2  14   5       17.03       50.59     33.46 o 
  -1  14   5        0.02      -24.51     24.51 o 
   0  14   5      104.60       63.83     34.46 o 
   1  14   5       23.13       -9.49     32.37 o 
   2  14   5       76.98        4.62     31.84 o 
   3  14   5      309.00      554.06     45.89 o 
  -1  15   5       15.23       54.83     35.04 o 
   0  15   5       64.67       59.69     18.73 o 
   1  15   5      110.71       43.81     36.31 o 
  -8   0   6      131.30      203.18     31.33 o 
  -6   0   6      292.68      253.09     25.78 o 
  -4   0   6      878.48      820.08     27.87 o 
  -2   0   6     3652.40     3639.43     30.73 o 
   0   0   6     3296.55     3266.76     40.35 o 
   2   0   6      340.28      376.76     19.19 o 
   4   0   6      165.56      148.70     15.21 o 
   6   0   6        3.09      -10.67     25.22 o 
   8   0   6       81.71      123.91     31.05 o 
  -9   1   6       14.01       73.52     33.35 o 
  -8   1   6        2.08       -2.54     16.01 o 
  -7   1   6      422.39      440.48     34.67 o 
  -6   1   6      116.20       78.24     15.46 o 
  -5   1   6      714.61      734.98     21.61 o 
  -4   1   6       60.31       70.22     10.01 o 
  -3   1   6     1401.83     1410.45     12.56 o 
  -2   1   6      852.27      900.34     10.17 o 
  -1   1   6       16.28       16.58     11.29 o 
   0   1   6       10.38       21.26     12.03 o 
   1   1   6     5449.29     5587.25     86.29 o 
   2   1   6      233.25      182.52     11.65 o 
   3   1   6     2293.61     2192.62     23.30 o 
   4   1   6      933.74      915.17     14.89 o 
   5   1   6      357.99      322.31     18.32 o 
   6   1   6     1037.44     1058.04     32.32 o 
   7   1   6       21.88       13.39     18.30 o 
   8   1   6        3.81       33.75     31.73 o 
   9   1   6       56.82      174.20     86.61 o 
  -9   2   6        1.91       13.33     49.07 o 
  -8   2   6       15.97       18.05     16.55 o 
  -7   2   6        0.06       17.67     16.68 o 
  -6   2   6       61.16       91.71     15.99 o 
  -5   2   6        2.57       -5.24     11.13 o 
  -4   2   6       10.63       15.07      7.23 o 
  -3   2   6      529.83      517.95     10.21 o 
  -2   2   6        8.41       11.21      6.28 o 
  -1   2   6      845.69      828.19     11.17 o 
   0   2   6     2511.08     2533.08     19.62 o 
   1   2   6      188.42      154.17      9.37 o 
   2   2   6     1778.93     1767.57     33.46 o 
   3   2   6     1156.48     1134.57     15.73 o 
   4   2   6      156.35      142.92     13.66 o 
   5   2   6       15.02       17.06     12.98 o 
   6   2   6      135.01      183.49     30.21 o 
   7   2   6      564.52      588.73     25.93 o 
   8   2   6      351.52      299.15     25.16 o 
   9   2   6      138.51      195.70     50.16 o 
  -9   3   6        1.42       -4.04     19.96 o 
  -8   3   6       80.34       47.46     18.24 o 
  -7   3   6       42.86       34.02     17.27 o 
  -6   3   6     1498.12     1542.32     31.16 o 
  -5   3   6       35.88       53.87     14.74 o 
  -4   3   6     2068.46     2093.11     28.73 o 
  -3   3   6      326.34      312.97      9.21 o 
  -2   3   6        0.20        6.97      6.91 o 
  -1   3   6      250.59      233.46      6.35 o 
   0   3   6     1844.21     1797.49     17.30 o 
   1   3   6      336.94      372.43     11.27 o 
   2   3   6     2737.09     2516.10     21.93 o 
   3   3   6      168.67      171.61      9.92 o 
   4   3   6      899.51      821.59     21.37 o 
   5   3   6        2.45        8.66     13.56 o 
   6   3   6       29.23       36.26     15.93 o 
   7   3   6      342.81      312.37     22.53 o 
   8   3   6      121.63      131.11     18.37 o 
   9   3   6        9.40      -22.74     22.74 o 
  -9   4   6      173.72      205.04     22.66 o 
  -8   4   6        1.31       26.38     22.19 o 
  -7   4   6       24.99       19.91     15.00 o 
  -6   4   6       15.15       14.90     13.90 o 
  -5   4   6      869.28      839.68     32.48 o 
  -4   4   6       45.39       36.44      8.10 o 
  -3   4   6     2556.36     2508.87     19.78 o 
  -2   4   6       80.77       86.99      7.66 o 
  -1   4   6     1118.52     1025.59     10.31 o 
   0   4   6       79.00       71.17     10.06 o 
   1   4   6     1093.27     1156.13     20.18 o 
   2   4   6      875.45      891.51     15.14 o 
   3   4   6        1.60       -4.51      8.85 o 
   4   4   6        8.26        2.54     13.68 o 
   5   4   6      326.31      338.46     18.58 o 
   6   4   6      155.11      116.18     12.34 o 
   7   4   6       25.78       37.79     17.13 o 
   8   4   6       49.66       33.54     20.96 o 
   9   4   6        8.58      103.54     44.69 o 
  -9   5   6        0.65       33.87     33.14 o 
  -8   5   6       18.13       68.96     19.74 o 
  -7   5   6       21.05        2.91     16.03 o 
  -6   5   6      253.90      224.89     17.42 o 
  -5   5   6        0.00       12.07     11.20 o 
  -4   5   6      344.29      321.50     10.58 o 
  -3   5   6      195.27      196.77     18.50 o 
  -2   5   6        0.21       -0.88     12.79 o 
  -1   5   6      322.73      344.19     13.19 o 
   0   5   6        7.50        9.08      8.89 o 
   1   5   6        2.04        0.58     11.85 o 
   2   5   6      986.46      982.15     21.49 o 
   3   5   6      850.48      836.14     29.72 o 
   4   5   6     1672.73     1665.41     35.35 o 
   5   5   6      606.69      625.00     23.00 o 
   6   5   6      102.21      111.54     16.29 o 
   7   5   6      285.57      374.33     38.13 o 
   8   5   6        0.00       -1.08     32.22 o 
   9   5   6        1.98       56.11     38.31 o 
  -8   6   6       56.20      104.33     33.09 o 
  -7   6   6       20.76       19.58     25.39 o 
  -6   6   6        0.17        6.77     23.78 o 
  -5   6   6       44.03       46.06     15.34 o 
  -4   6   6      695.16      671.68     34.59 o 
  -3   6   6       20.14       31.34     10.51 o 
  -2   6   6      951.71      961.95     21.02 o 
  -1   6   6       62.00       66.69      9.10 o 
   0   6   6      520.03      476.93     13.78 o 
   1   6   6      926.71      849.02     20.45 o 
   2   6   6      357.93      335.89     17.15 o 
   3   6   6     1256.05     1329.44     38.23 o 
   4   6   6        0.41        0.17     23.09 o 
   5   6   6        9.08        8.02     26.89 o 
   6   6   6      127.16       99.34     30.01 o 
   7   6   6      108.40      188.55     36.04 o 
   8   6   6       76.03      181.53     34.91 o 
  -8   7   6        1.87       10.34     27.07 o 
  -7   7   6      327.99      336.11     29.38 o 
  -6   7   6        2.51       10.49     37.14 o 
  -5   7   6     1675.49     1589.39     31.97 o 
  -4   7   6      127.20      104.74     16.39 o 
  -3   7   6      402.71      374.62     14.34 o 
  -2   7   6        9.34        7.68     13.20 o 
  -1   7   6      565.79      553.63     32.43 o 
   0   7   6       81.31       72.48     11.23 o 
   1   7   6     1211.53     1072.34     23.48 o 
   2   7   6       56.70       46.91     15.91 o 
   3   7   6      899.70      943.58     35.68 o 
   4   7   6       32.07       22.14     26.02 o 
   5   7   6        5.32       -7.07     29.01 o 
   6   7   6      121.10       86.41     31.30 o 
   7   7   6       11.89      -25.12     32.02 o 
   8   7   6      144.24      168.76     37.45 o 
  -8   8   6        0.08      -10.77     27.01 o 
  -7   8   6        0.07       20.31     25.82 o 
  -6   8   6       82.26       60.20     15.69 o 
  -5   8   6        4.94        7.25     15.34 o 
  -4   8   6      393.00      385.23     20.39 o 
  -3   8   6      127.48      111.77     17.13 o 
  -2   8   6     1078.84     1020.31     24.32 o 
  -1   8   6        9.60       11.25     14.11 o 
   0   8   6      432.85      431.82     15.28 o 
   1   8   6      799.72      786.88     22.42 o 
   2   8   6      175.70      187.62     24.77 o 
   3   8   6       93.41      100.29     27.23 o 
   4   8   6       23.76       16.00     25.79 o 
   5   8   6        4.06      -10.56     25.50 o 
   6   8   6       14.75        4.16     32.73 o 
   7   8   6       45.81       -3.83     32.74 o 
  -7   9   6       12.56        5.86     24.08 o 
  -6   9   6        0.02      -16.07     16.07 o 
  -5   9   6        5.86       34.34     15.96 o 
  -4   9   6       71.26       89.28     17.26 o 
  -3   9   6      103.94       66.58     16.55 o 
  -2   9   6      438.62      500.82     20.57 o 
  -1   9   6       26.12       22.06     14.98 o 
   0   9   6       10.36        1.72     12.26 o 
   1   9   6      131.74      132.26     14.31 o 
   2   9   6      515.15      542.89     31.76 o 
   3   9   6      401.02      483.65     33.78 o 
   4   9   6      160.92      162.46     28.23 o 
   5   9   6      476.86      444.79     38.77 o 
   6   9   6       36.36      107.58     33.46 o 
   7   9   6       13.19       78.07     36.32 o 
  -7  10   6        2.20      -12.27     23.80 o 
  -6  10   6       20.43       59.69     73.67 o 
  -5  10   6      101.10       89.80     25.22 o 
  -4  10   6       16.16       21.74     14.78 o 
  -3  10   6      443.84      422.84     21.36 o 
  -2  10   6        1.40       11.80     23.17 o 
  -1  10   6     1040.16      999.73     56.54 o 
   0  10   6       52.98       30.18     16.67 o 
   1  10   6       85.86       73.50     14.16 o 
   2  10   6       91.29      103.99     24.58 o 
   3  10   6        1.66        8.78     26.34 o 
   4  10   6       17.48       13.91     29.39 o 
   5  10   6       16.67       61.01     32.62 o 
   6  10   6       12.73       48.02     33.59 o 
   7  10   6        0.68       -5.02     36.56 o 
  -6  11   6      239.64      210.72     28.48 o 
  -5  11   6       18.13      -16.96     16.96 o 
  -4  11   6      202.46      218.87     20.29 o 
  -3  11   6       24.44       26.34     32.49 o 
  -2  11   6       17.90        2.71     24.99 o 
  -1  11   6        4.68        5.59     26.75 o 
   0  11   6      454.07      416.93     25.77 o 
   1  11   6      218.45      188.22     21.19 o 
   2  11   6      327.29      331.49     32.59 o 
   3  11   6        0.01      -21.15     28.98 o 
   4  11   6       27.62       57.57     32.86 o 
   5  11   6      243.83      251.53     36.33 o 
   6  11   6       37.20      -38.64     38.64 o 
  -5  12   6       60.03      153.51     32.49 o 
  -4  12   6        0.19      -28.95     28.95 o 
  -3  12   6       67.30      163.30     31.63 o 
  -2  12   6        7.61       27.72     27.16 o 
  -1  12   6      420.90      423.99     37.85 o 
   0  12   6        1.24       14.10     17.09 o 
   1  12   6      118.15      166.32     54.12 o 
   2  12   6      209.90      249.52     33.55 o 
   3  12   6        4.65      -31.42     31.42 o 
   4  12   6      153.86      182.89     37.19 o 
   5  12   6        5.63      -38.84     38.84 o 
  -4  13   6        2.77       44.73     34.51 o 
  -3  13   6       42.39      -34.24     34.24 o 
  -2  13   6       43.82      151.91     35.73 o 
  -1  13   6        0.37       52.56     17.71 o 
   0  13   6        5.36       -7.70     17.93 o 
   1  13   6       22.47       27.55     32.17 o 
   2  13   6      139.86      214.85     32.23 o 
   3  13   6       34.99       96.48     35.66 o 
   4  13   6       23.31      -35.88     35.88 o 
  -3  14   6       18.82      -27.55     27.55 o 
  -2  14   6      202.86      192.65     40.53 o 
  -1  14   6        0.03       76.27     37.96 o 
   0  14   6      188.88      203.36     51.71 o 
   1  14   6       21.57       23.37     18.67 o 
   2  14   6       44.93      -31.17     31.94 o 
   3  14   6        2.86       62.90     32.42 o 
  -9   0   7      243.62      248.71     32.49 o 
  -7   0   7        3.02       -9.05     21.46 o 
  -5   0   7        2.54       -6.43     18.91 o 
  -3   0   7      460.63      446.91     24.87 o 
  -1   0   7      122.57      158.52     18.02 o 
   1   0   7       27.51       25.17     15.00 o 
   3   0   7       54.43       81.63     15.93 o 
   5   0   7       20.34       12.67     25.04 o 
   7   0   7     1451.01     1463.08     50.16 o 
   9   0   7      156.02       74.75     32.60 o 
  -9   1   7      137.45      153.86     27.85 o 
  -8   1   7        4.11       33.81     17.48 o 
  -7   1   7       46.48       71.96     17.79 o 
  -6   1   7       57.42       92.63     17.24 o 
  -5   1   7      127.17      148.02     15.49 o 
  -4   1   7      262.95      282.06     14.41 o 
  -3   1   7       12.99       10.16      8.17 o 
  -2   1   7      374.06      351.56     11.33 o 
  -1   1   7      104.77       96.83     12.60 o 
   0   1   7     3466.52     3814.28     33.34 o 
   1   1   7     1590.51     1406.36     21.70 o 
   2   1   7      637.50      668.96     16.66 o 
   3   1   7        9.55       16.13      9.05 o 
   4   1   7       45.18       51.33     10.24 o 
   5   1   7      225.10      162.22     25.56 o 
   6   1   7       17.97       33.93     22.20 o 
   7   1   7        2.11       17.60     19.41 o 
   8   1   7        8.98       27.29     56.83 o 
   9   1   7       45.83      148.04     72.58 o 
  -9   2   7       15.64        7.10     20.90 o 
  -8   2   7        0.93      -15.07     16.97 o 
  -7   2   7       54.95       27.71     16.70 o 
  -6   2   7       38.82       28.93     14.56 o 
  -5   2   7      516.06      467.55     16.27 o 
  -4   2   7     1402.57     1435.30     27.25 o 
  -3   2   7     3230.95     3095.03     21.13 o 
  -2   2   7      456.99      440.24      9.79 o 
  -1   2   7       48.36       42.43      7.09 o 
   0   2   7      187.78      204.92      9.77 o 
   1   2   7     1169.30     1109.50     23.79 o 
   2   2   7      354.94      386.07     13.79 o 
   3   2   7        1.16       -4.32      9.25 o 
   4   2   7      155.22      152.54     14.69 o 
   5   2   7       69.78       49.04     14.04 o 
   6   2   7     1216.72     1243.03     44.49 o 
   7   2   7        1.73       -8.33     17.80 o 
   8   2   7      121.08      129.57     22.10 o 
   9   2   7      197.10      325.60     93.54 o 
  -9   3   7        3.26       38.35     28.57 o 
  -8   3   7       36.86       64.23     18.08 o 
  -7   3   7       29.36       24.22     15.42 o 
  -6   3   7        4.20       -2.89     14.50 o 
  -5   3   7      308.11      296.89     25.55 o 
  -4   3   7        5.27        2.36      9.54 o 
  -3   3   7      460.42      501.55     11.04 o 
  -2   3   7      383.50      373.12     17.72 o 
  -1   3   7      331.22      390.02      8.17 o 
   0   3   7     7609.42     7822.95     93.09 o 
   1   3   7     3624.21     3810.35     26.94 o 
   2   3   7     2511.26     2558.48     23.63 o 
   3   3   7     1568.93     1728.91     20.23 o 
   4   3   7      571.93      578.03     20.38 o 
   5   3   7       16.33       23.30     15.68 o 
   6   3   7        0.11       20.62     26.41 o 
   7   3   7       19.55      -30.98     30.98 o 
   8   3   7        1.20       15.45     47.73 o 
   9   3   7        5.04       55.54     35.67 o 
  -9   4   7      101.67      141.86     61.81 o 
  -8   4   7      175.11      204.25     43.31 o 
  -7   4   7      146.19      177.56     19.46 o 
  -6   4   7       89.76       97.54     16.27 o 
  -5   4   7      751.46      768.75     27.00 o 
  -4   4   7      452.23      457.20     11.78 o 
  -3   4   7      231.37      249.17      9.42 o 
  -2   4   7      197.89      202.13      9.11 o 
  -1   4   7        4.01       10.06      5.45 o 
   0   4   7      133.01      151.09     11.37 o 
   1   4   7      347.22      330.01     17.02 o 
   2   4   7        6.31       15.72     11.32 o 
   3   4   7       17.60       24.06      9.74 o 
   4   4   7      301.51      247.10     18.15 o 
   5   4   7       76.07       42.98     15.67 o 
   6   4   7       14.13       -1.00     15.39 o 
   7   4   7       54.36       55.85     31.69 o 
   8   4   7      239.42      252.95     58.57 o 
   9   4   7       18.36      165.63     62.70 o 
  -8   5   7      248.67      223.15     34.79 o 
  -7   5   7      116.42       86.99     26.73 o 
  -6   5   7      330.03      335.79     29.83 o 
  -5   5   7      440.91      421.78     29.30 o 
  -4   5   7       12.64       16.24     10.56 o 
  -3   5   7      386.08      362.82     13.65 o 
  -2   5   7       68.24       54.72     13.01 o 
  -1   5   7       39.26       56.50     12.85 o 
   0   5   7     1136.09     1155.33     20.30 o 
   1   5   7       37.82       48.98     12.52 o 
   2   5   7        0.10       -3.79     13.80 o 
   3   5   7       53.82       44.04     15.10 o 
   4   5   7      361.90      399.39     37.54 o 
   5   5   7      635.34      674.18     23.63 o 
   6   5   7       89.31       72.55     25.12 o 
   7   5   7       40.23       51.79     29.07 o 
   8   5   7       42.37      134.53     36.69 o 
  -8   6   7        4.58      -28.53     28.53 o 
  -7   6   7      386.70      320.05     32.16 o 
  -6   6   7      821.23      695.52     36.18 o 
  -5   6   7      147.06      174.45     16.67 o 
  -4   6   7     1411.86     1356.68     28.01 o 
  -3   6   7       90.08       89.01     11.69 o 
  -2   6   7       24.19       30.71     12.88 o 
  -1   6   7       54.72       56.34     13.43 o 
   0   6   7      101.80      129.44     11.53 o 
   1   6   7       40.08       32.16     13.19 o 
   2   6   7      777.52      783.72     22.70 o 
   3   6   7       23.16        0.57     15.15 o 
   4   6   7      418.21      408.12     20.64 o 
   5   6   7      259.32      209.42     19.42 o 
   6   6   7      115.50      112.75     17.46 o 
   7   6   7       25.61      -29.95     33.93 o 
   8   6   7      456.23      654.47     50.40 o 
  -8   7   7       21.39       -6.73     26.08 o 
  -7   7   7       47.07        8.96     23.22 o 
  -6   7   7      374.84      317.20     31.61 o 
  -5   7   7      298.04      311.68     19.65 o 
  -4   7   7      338.33      305.61     19.91 o 
  -3   7   7      917.16      918.69     28.45 o 
  -2   7   7      149.85      159.13     16.03 o 
  -1   7   7       24.71       20.10     14.04 o 
   0   7   7      143.43      125.38     12.17 o 
   1   7   7      170.20      150.60     15.87 o 
   2   7   7     1691.27     1650.21     30.11 o 
   3   7   7       82.64       93.65     17.14 o 
   4   7   7      106.36      112.02     18.38 o 
   5   7   7       44.08       71.07     17.94 o 
   6   7   7       25.43       66.06     31.71 o 
   7   7   7        2.00        2.58     33.11 o 
   8   7   7        0.50      -40.57     40.57 o 
  -7   8   7       13.35      -12.94     23.65 o 
  -6   8   7       72.05       74.44     21.34 o 
  -5   8   7      231.79      230.37     20.12 o 
  -4   8   7      268.89      271.20     21.86 o 
  -3   8   7      234.70      230.27     14.17 o 
  -2   8   7      400.35      368.16     25.09 o 
  -1   8   7       12.81       12.86     15.11 o 
   0   8   7       19.91       -5.83     12.04 o 
   1   8   7      714.68      750.32     22.88 o 
   2   8   7        5.85        1.01     15.67 o 
   3   8   7       20.33       49.19     17.48 o 
   4   8   7      169.42      157.79     19.86 o 
   5   8   7      224.96      287.44     47.79 o 
   6   8   7      166.17      157.89     18.99 o 
   7   8   7      260.22      348.59     31.62 o 
  -7   9   7       55.09       43.31     24.67 o 
  -6   9   7        6.55       24.80     21.50 o 
  -5   9   7        5.20       53.02     18.15 o 
  -4   9   7      353.56      332.05     21.13 o 
  -3   9   7       47.69       66.21     17.22 o 
  -2   9   7     1034.52     1069.67     27.73 o 
  -1   9   7       80.60      104.60     17.43 o 
   0   9   7       21.74       12.01     15.86 o 
   1   9   7      195.03      158.16     18.04 o 
   2   9   7      142.74      117.54     17.85 o 
   3   9   7       64.32       60.19     17.71 o 
   4   9   7      249.35      262.65     29.91 o 
   5   9   7       37.96       67.54     30.21 o 
   6   9   7      164.47      206.49     22.04 o 
   7   9   7        3.63      200.59    103.88 o 
  -6  10   7        7.93      -18.97     18.97 o 
  -5  10   7      349.18      400.34     27.53 o 
  -4  10   7        0.69      -17.42     17.42 o 
  -3  10   7        1.95       -8.26     29.59 o 
  -2  10   7      105.02      111.49     16.93 o 
  -1  10   7      179.28      195.13     23.93 o 
   0  10   7      165.09      147.52     18.59 o 
   1  10   7       88.24      101.66     17.65 o 
   2  10   7        1.12       11.86     16.26 o 
   3  10   7      279.84      251.03     21.85 o 
   4  10   7       11.10       44.38     30.79 o 
   5  10   7      132.74      108.47     33.01 o 
   6  10   7      312.82      251.88     41.39 o 
  -6  11   7       94.80      167.16     85.16 o 
  -5  11   7      102.81       83.27     36.91 o 
  -4  11   7      303.07      341.30     28.34 o 
  -3  11   7      140.40       79.32     18.07 o 
  -2  11   7      156.85      129.19     30.39 o 
  -1  11   7        3.11        3.02     16.93 o 
   0  11   7       13.74       33.52     18.80 o 
   1  11   7       79.81       41.74     22.72 o 
   2  11   7      434.48      469.65     46.28 o 
   3  11   7       80.67       39.72     19.55 o 
   4  11   7       95.82      106.28     30.44 o 
   5  11   7       43.60      -23.01     33.61 o 
   6  11   7       31.34       36.70     35.74 o 
  -5  12   7      157.81       65.35     36.67 o 
  -4  12   7       98.18      201.71     32.57 o 
  -3  12   7       10.26        3.69     32.79 o 
  -2  12   7       96.33        0.17     29.14 o 
  -1  12   7       48.65       41.48     17.01 o 
   0  12   7      187.68      245.77     22.04 o 
   1  12   7       28.00      -12.15     21.26 o 
   2  12   7      141.57      185.47     20.96 o 
   3  12   7        7.08       24.10     20.35 o 
   4  12   7        2.06      -29.48     29.48 o 
   5  12   7        7.82       19.05     35.67 o 
  -3  13   7      253.82      380.94     41.96 o 
  -2  13   7      115.67       57.91     33.46 o 
  -1  13   7      726.59      737.56     34.21 o 
   0  13   7      159.81      200.16     60.99 o 
   1  13   7        0.92      -20.60     20.60 o 
   2  13   7        0.06       50.84     24.33 o 
   3  13   7      419.08      528.21     47.18 o 
   4  13   7       60.43       48.40     32.98 o 
  -2  14   7       26.89       44.57     38.30 o 
  -1  14   7      113.72       50.92     34.65 o 
   0  14   7      170.19      248.89    112.91 o 
   2  14   7      214.45      382.00     35.00 o 
  -8   0   8      259.82      338.08     33.98 o 
  -6   0   8        1.49       32.08     19.64 o 
  -4   0   8      988.29     1031.88     29.52 o 
  -2   0   8       37.76       32.47     18.08 o 
   0   0   8      191.32      138.71     20.89 o 
   2   0   8     1435.80     1480.12     33.38 o 
   4   0   8     1231.82     1250.42     31.02 o 
   6   0   8      113.09      106.67     28.30 o 
   8   0   8      160.41       44.39     33.50 o 
  -9   1   8        4.19      -19.26     19.26 o 
  -8   1   8        4.90      -41.55     43.88 o 
  -7   1   8      190.89      130.30     18.99 o 
  -6   1   8       30.90       18.44     15.32 o 
  -5   1   8      132.28       99.49     11.88 o 
  -4   1   8     1013.34     1015.42     18.80 o 
  -3   1   8      494.11      480.77     12.14 o 
  -2   1   8      570.78      520.29     13.91 o 
  -1   1   8      756.96      638.62     19.10 o 
   0   1   8      941.25     1008.02     48.27 o 
   1   1   8      341.87      366.82     15.70 o 
   2   1   8       82.74       97.14     13.27 o 
   3   1   8      428.72      404.22     13.57 o 
   4   1   8     1005.78     1019.85     30.00 o 
   5   1   8      247.58      256.35     29.14 o 
   6   1   8     2800.01     2849.98     44.02 o 
   7   1   8      102.29      106.44     40.83 o 
   8   1   8        0.83       25.46     20.46 o 
   9   1   8      229.39      274.37     76.11 o 
  -9   2   8        0.84       58.37     28.81 o 
  -8   2   8       55.21       54.11     18.31 o 
  -7   2   8       15.80       16.59     20.87 o 
  -6   2   8       61.52       83.52     29.62 o 
  -5   2   8      273.49      289.92     15.24 o 
  -4   2   8      832.02      857.76     17.60 o 
  -3   2   8       46.82       48.89      9.88 o 
  -2   2   8        9.52       13.69      9.26 o 
  -1   2   8     6532.21     6897.65     53.51 o 
   0   2   8     5678.59     5777.44     98.52 o 
   1   2   8      478.72      457.22     20.35 o 
   2   2   8     6817.23     6904.52     38.30 o 
   3   2   8     3137.80     3197.80     27.71 o 
   4   2   8      430.20      469.19     19.28 o 
   5   2   8      431.72      459.31     24.07 o 
   6   2   8       43.49       64.39     31.68 o 
   7   2   8        5.98      -19.13     19.13 o 
   8   2   8       66.86      134.28     26.37 o 
   9   2   8       46.97      177.20    149.05 o 
  -9   3   8       61.50       67.25     32.73 o 
  -8   3   8        9.98       15.30     29.15 o 
  -7   3   8      103.83      124.56     17.75 o 
  -6   3   8       87.38      115.73     28.14 o 
  -5   3   8      671.18      678.95     59.98 o 
  -4   3   8     1037.85     1037.54     18.63 o 
  -3   3   8        1.70       -2.71      7.33 o 
  -2   3   8      641.09      634.64     13.18 o 
  -1   3   8      177.37      149.32     19.81 o 
   0   3   8      406.66      436.21     12.66 o 
   1   3   8       44.27       28.81     10.27 o 
   2   3   8       50.70       70.48     10.56 o 
   3   3   8       41.63       30.69     10.37 o 
   4   3   8      250.47      272.35     17.79 o 
   5   3   8       12.32        8.55     14.29 o 
   6   3   8       13.52       -2.35     26.72 o 
   7   3   8      109.71      114.52     33.04 o 
   8   3   8      309.05      254.10     24.41 o 
  -8   4   8       39.46       15.13     20.94 o 
  -7   4   8        0.11       -8.18     15.27 o 
  -6   4   8        0.01      -12.91     18.18 o 
  -5   4   8        0.08      111.94     63.57 o 
  -4   4   8       21.99        9.85     10.39 o 
  -3   4   8       31.90       21.91     11.05 o 
  -2   4   8      630.43      682.58     18.98 o 
  -1   4   8      157.13      182.94     22.96 o 
   0   4   8     2021.16     2114.00     54.00 o 
   1   4   8     2680.56     2795.20     25.80 o 
   2   4   8      533.57      535.98     14.79 o 
   3   4   8     1317.41     1291.71     25.82 o 
   4   4   8      135.33      128.35     16.98 o 
   5   4   8      937.43      921.41     25.41 o 
   6   4   8        4.51       -2.77     27.69 o 
   7   4   8        1.53       26.39     33.83 o 
   8   4   8        4.16       22.39     32.59 o 
  -8   5   8       18.34       -3.24     29.91 o 
  -7   5   8        4.79      -23.23     23.23 o 
  -6   5   8      487.29      383.02     33.14 o 
  -5   5   8      903.59      861.05     37.92 o 
  -4   5   8       27.82       14.62     11.44 o 
  -3   5   8      882.82      904.29     18.82 o 
  -2   5   8      337.71      295.61     25.14 o 
  -1   5   8      266.79      249.67     16.14 o 
   0   5   8      245.50      234.33     13.98 o 
   1   5   8        0.42       13.18     13.00 o 
   2   5   8       79.11       74.89     16.26 o 
   3   5   8      299.05      298.30     18.27 o 
   4   5   8      471.57      497.86     31.19 o 
   5   5   8      749.84      774.45     31.75 o 
   6   5   8      124.12      124.22     22.77 o 
   7   5   8      315.78      299.24     34.93 o 
   8   5   8      263.89      380.21     42.55 o 
  -8   6   8       37.52       15.64     25.76 o 
  -7   6   8       14.69        7.20     23.78 o 
  -6   6   8        1.54       17.79     26.09 o 
  -5   6   8      321.78      389.37     32.08 o 
  -4   6   8        0.48        7.27     17.92 o 
  -3   6   8      294.04      319.61     14.91 o 
  -2   6   8       54.56       44.58     14.11 o 
  -1   6   8      196.18      198.98     18.37 o 
   0   6   8      445.31      430.20     16.43 o 
   1   6   8     1434.71     1454.95     26.69 o 
   2   6   8     1780.87     1864.57     65.31 o 
   3   6   8      585.57      608.36     22.32 o 
   4   6   8      934.52      946.60     27.24 o 
   5   6   8      114.16      142.06     19.04 o 
   6   6   8      103.87      119.34     17.08 o 
   7   6   8        5.43       -3.00     28.01 o 
   8   6   8       30.05      -37.59     40.90 o 
  -8   7   8       57.41       90.55     24.32 o 
  -7   7   8        0.05      -21.68     23.92 o 
  -6   7   8      545.46      618.42     37.20 o 
  -5   7   8      228.62      235.92     27.71 o 
  -4   7   8       63.43       70.61     24.46 o 
  -3   7   8      145.10      151.33     14.07 o 
  -2   7   8       19.68       27.71     20.61 o 
  -1   7   8       17.78       34.60     14.22 o 
   0   7   8        0.04      -20.60     20.60 o 
   1   7   8       42.33       40.60     14.78 o 
   2   7   8       86.47       85.25     15.96 o 
   3   7   8      103.75       92.54     16.94 o 
   4   7   8      244.45      281.77     20.46 o 
   5   7   8       57.56       48.89     18.60 o 
   6   7   8       45.63       91.38     18.30 o 
   7   7   8      218.67      258.83     37.32 o 
  -7   8   8        1.09       -1.90     24.97 o 
  -6   8   8       64.54      134.24     28.86 o 
  -5   8   8       54.94       14.33     16.46 o 
  -4   8   8       48.45       72.24     20.19 o 
  -3   8   8       54.70       74.64     13.23 o 
  -2   8   8      178.29      190.73     18.21 o 
  -1   8   8       10.98       29.07     16.02 o 
   0   8   8      462.61      442.86     29.24 o 
   1   8   8     4088.06     4100.98     87.36 o 
   2   8   8      110.16      134.49     18.68 o 
   3   8   8      165.60      190.65     20.95 o 
   4   8   8      373.87      358.99     22.63 o 
   5   8   8        1.01      -40.40     41.61 o 
   6   8   8      201.25      168.54     47.41 o 
   7   8   8        0.02       84.44     50.23 o 
  -7   9   8        3.31       44.53     27.91 o 
  -6   9   8       36.71       73.01     26.18 o 
  -5   9   8       95.85       65.94     18.56 o 
  -4   9   8       78.92       81.79     19.08 o 
  -3   9   8      337.59      366.35     21.60 o 
  -2   9   8      409.30      451.49     21.64 o 
  -1   9   8      375.56      373.27     20.75 o 
   0   9   8      503.05      515.61     33.93 o 
   1   9   8      358.75      345.62     30.79 o 
   2   9   8      100.98      122.74     18.80 o 
   3   9   8        7.89       -8.88     17.26 o 
   4   9   8      341.90      393.67     41.16 o 
   5   9   8      439.72      367.69     42.65 o 
   6   9   8       95.93      -10.07     59.73 o 
   7   9   8       54.75       -3.43     18.45 o 
  -6  10   8       33.41       79.17     29.83 o 
  -5  10   8       34.40       59.46     43.32 o 
  -4  10   8      268.45      228.33     35.22 o 
  -3  10   8       46.17       61.89     18.48 o 
  -2  10   8      451.24      429.50     45.88 o 
  -1  10   8      115.90      108.62     18.91 o 
   0  10   8        0.18       -0.70     17.32 o 
   1  10   8        4.21       -3.37     23.38 o 
   2  10   8      511.63      538.02     24.61 o 
   3  10   8      221.22      195.47     40.13 o 
   4  10   8      176.85      159.31     24.27 o 
   5  10   8       32.50       19.22     26.60 o 
   6  10   8       20.00      -29.58     29.58 o 
  -5  11   8        7.88       82.71     37.37 o 
  -4  11   8       45.70      -35.24     39.91 o 
  -3  11   8       96.98      109.34     32.39 o 
  -2  11   8       27.27       39.92     17.59 o 
  -1  11   8       32.47       40.59     18.82 o 
   0  11   8       57.21       65.20     19.20 o 
   1  11   8        0.39       27.82     23.42 o 
   2  11   8       43.57       24.88     17.69 o 
   3  11   8       59.91       71.28     46.35 o 
   4  11   8       22.40      -19.52     19.52 o 
   5  11   8      312.77      351.68     38.68 o 
  -4  12   8        7.23       12.24     18.01 o 
  -3  12   8      164.96      101.46     19.39 o 
  -2  12   8      103.51      304.88     37.89 o 
  -1  12   8       13.29       44.48     18.47 o 
   0  12   8      199.88      254.10     22.53 o 
   1  12   8      210.61      249.69     30.15 o 
   2  12   8       80.51       58.41     27.58 o 
   3  12   8      482.28      439.73     93.82 o 
   4  12   8      162.26      160.32     22.22 o 
  -3  13   8      109.38       72.15     37.06 o 
  -2  13   8      252.82      311.98     37.04 o 
  -1  13   8        2.12       81.45     20.04 o 
   0  13   8       35.47       -0.65     75.89 o 
   1  13   8        5.48       96.80     27.85 o 
   2  13   8        1.81      -25.78     25.78 o 
   3  13   8        3.58      -30.91     35.37 o 
  -1  14   8      198.02      329.91     39.77 o 
   0  14   8        0.01      -26.57     65.58 o 
   1  14   8      119.26      205.20     25.63 o 
  -7   0   9       13.21        1.93     23.23 o 
  -5   0   9       60.90       39.16     19.33 o 
  -3   0   9      890.92      918.31     22.65 o 
  -1   0   9     4199.80     4143.65     57.35 o 
   1   0   9      995.55     1028.75     32.58 o 
   3   0   9        8.75        5.79     18.13 o 
   5   0   9      261.15      204.94     28.01 o 
   7   0   9      232.35      264.35     34.86 o 
  -8   1   9       63.46      110.57     20.58 o 
  -7   1   9      271.87      312.42     39.12 o 
  -6   1   9       43.78       45.30     15.49 o 
  -5   1   9       54.78       74.07     12.64 o 
  -4   1   9       77.83       85.01     16.60 o 
  -3   1   9       17.91       24.92      9.17 o 
  -2   1   9      205.84      198.66     22.26 o 
  -1   1   9      778.40      728.79     43.21 o 
   0   1   9      270.81      306.58     19.84 o 
   1   1   9       63.13       74.54     13.81 o 
   2   1   9     2257.24     2246.87     56.76 o 
   3   1   9      155.20      184.37     12.29 o 
   4   1   9      808.04      755.31     17.17 o 
   5   1   9       15.54        2.26     24.15 o 
   6   1   9      282.68      290.97     23.92 o 
   7   1   9        3.12      -13.83     56.55 o 
   8   1   9        2.21       45.41     23.49 o 
  -8   2   9        1.31      -14.39     19.18 o 
  -7   2   9      150.22      115.49     18.21 o 
  -6   2   9       30.50       18.73     15.82 o 
  -5   2   9      985.55      954.97     20.24 o 
  -4   2   9     1582.59     1672.36     40.48 o 
  -3   2   9     1107.67     1083.50     17.01 o 
  -2   2   9     1263.41     1257.90     32.87 o 
  -1   2   9      447.12      499.82     19.72 o 
   0   2   9      993.20      990.53     26.71 o 
   1   2   9        8.65       15.76     10.32 o 
   2   2   9        0.77       -1.95     10.93 o 
   3   2   9      171.26      173.67     12.84 o 
   4   2   9        5.23        4.50     15.29 o 
   5   2   9       61.91       38.07     16.08 o 
   6   2   9       34.06       16.35     29.16 o 
   7   2   9        1.91      -21.10     21.10 o 
   8   2   9        3.81       50.05     23.64 o 
  -8   3   9       39.40       32.02     19.54 o 
  -7   3   9       10.38        3.76     21.21 o 
  -6   3   9       51.13        2.02     16.07 o 
  -5   3   9       57.67       47.32     17.30 o 
  -4   3   9       28.14       25.78     11.28 o 
  -3   3   9      148.42      162.39     11.34 o 
  -2   3   9        6.51        7.35      9.39 o 
  -1   3   9       65.69       62.36     15.88 o 
   0   3   9      584.76      586.18     18.33 o 
   1   3   9      527.10      559.27     15.08 o 
   2   3   9        0.05       -6.50     13.17 o 
   3   3   9     2656.59     2569.82     28.85 o 
   4   3   9       23.88       26.87     15.27 o 
   5   3   9     1107.61     1097.52     26.42 o 
   6   3   9       24.83        9.66     29.38 o 
   7   3   9       16.01       72.93     34.57 o 
   8   3   9       12.15      -19.08     21.39 o 
  -8   4   9        4.26        4.91     27.21 o 
  -7   4   9        2.13      -26.30     26.30 o 
  -6   4   9      186.58      205.66     26.04 o 
  -5   4   9      365.35      377.53     29.66 o 
  -4   4   9      351.69      307.02     18.39 o 
  -3   4   9      377.89      375.57     19.11 o 
  -2   4   9     1035.00     1031.08     34.11 o 
  -1   4   9       24.98        6.17     22.08 o 
   0   4   9      504.91      511.49     14.57 o 
   1   4   9       29.17       13.56     10.85 o 
   2   4   9      802.36      813.11     17.60 o 
   3   4   9       75.97       93.42     12.30 o 
   4   4   9       19.97       39.15     15.57 o 
   5   4   9        7.34        8.50     15.71 o 
   6   4   9      240.84      209.74     30.80 o 
   7   4   9        1.11       13.44     29.08 o 
   8   4   9       97.03       67.37     33.31 o 
  -8   5   9       97.01      106.97     28.20 o 
  -7   5   9       61.29       88.14     26.46 o 
  -6   5   9      344.91      407.79     31.68 o 
  -5   5   9      478.91      508.72     32.45 o 
  -4   5   9       57.22       51.31     16.16 o 
  -3   5   9       24.11       13.28     11.55 o 
  -2   5   9      228.49      216.92     24.27 o 
  -1   5   9       99.47      107.09     23.65 o 
   0   5   9      488.12      452.40     29.41 o 
   1   5   9      728.69      708.98     20.89 o 
   2   5   9      219.17      200.64     24.14 o 
   3   5   9      458.15      454.80     21.15 o 
   4   5   9      277.85      256.67     35.22 o 
   5   5   9       70.85       77.71     17.09 o 
   6   5   9       22.98       40.25     15.17 o 
   7   5   9       33.40      -10.92     29.20 o 
   8   5   9        8.42        8.26     34.94 o 
  -7   6   9       70.62       96.92     28.42 o 
  -6   6   9      119.81      119.80     25.20 o 
  -5   6   9       32.60       16.23     22.40 o 
  -4   6   9      817.86      789.80     38.01 o 
  -3   6   9      514.70      536.49     17.15 o 
  -2   6   9      338.88      345.13     17.99 o 
  -1   6   9      438.32      477.88     28.89 o 
   0   6   9      117.03      135.10     23.57 o 
   1   6   9      398.31      398.29     18.90 o 
   2   6   9      104.18       87.18     15.69 o 
   3   6   9       43.84       66.18     17.15 o 
   4   6   9       54.93       78.78     18.35 o 
   5   6   9        0.01       10.11     17.53 o 
   6   6   9        2.32       15.12     20.83 o 
   7   6   9       73.83      139.46     33.93 o 
  -7   7   9        5.31       77.31     28.13 o 
  -6   7   9        0.08        1.36     26.83 o 
  -5   7   9       24.93       16.20     24.62 o 
  -4   7   9       94.42      128.40     17.89 o 
  -3   7   9      119.02      144.20     14.37 o 
  -2   7   9      203.29      210.55     17.40 o 
  -1   7   9        0.20       13.20     15.73 o 
   0   7   9       62.04       57.64     23.19 o 
   1   7   9      696.49      632.26     22.10 o 
   2   7   9      572.41      603.50     23.05 o 
   3   7   9        0.00        5.41     16.80 o 
   4   7   9     1003.29     1035.25     29.90 o 
   5   7   9        2.50        3.84     17.84 o 
   6   7   9      140.55      170.11     24.63 o 
   7   7   9       96.18      180.18     37.81 o 
  -7   8   9        9.13       58.38     28.52 o 
  -6   8   9      266.83      201.98     28.17 o 
  -5   8   9      235.91      199.77     30.74 o 
  -4   8   9       50.30       63.58     17.18 o 
  -3   8   9      794.89      757.11     22.22 o 
  -2   8   9      291.77      295.41     19.53 o 
  -1   8   9      487.62      455.31     50.59 o 
   0   8   9       79.56       86.61     23.69 o 
   1   8   9      119.02      104.17     26.11 o 
   2   8   9        3.28        3.38     16.59 o 
   3   8   9        2.70        3.13     17.15 o 
   4   8   9       10.50       -0.30     18.68 o 
   5   8   9      166.81      166.88     20.40 o 
   6   8   9       61.50       25.47     35.17 o 
   7   8   9       11.30       -8.98     35.65 o 
  -6   9   9      100.02       78.76     24.83 o 
  -5   9   9        0.53      -24.61     24.61 o 
  -4   9   9       14.21       34.12     19.99 o 
  -3   9   9       57.58       58.40     16.20 o 
  -2   9   9       60.47       41.48     16.22 o 
  -1   9   9       20.72        1.08     16.90 o 
   0   9   9       31.12       28.16     23.83 o 
   1   9   9        4.77       37.75     24.35 o 
   2   9   9      145.84      138.56     19.08 o 
   3   9   9       52.05       42.29     53.39 o 
   4   9   9        8.98       -7.12     19.59 o 
   5   9   9      103.93      130.19     38.37 o 
   6   9   9       57.70      121.40     40.56 o 
  -6  10   9       14.43        6.63     24.34 o 
  -5  10   9       63.36       35.11     23.32 o 
  -4  10   9       47.89       70.44     18.44 o 
  -3  10   9        2.47       31.05     16.07 o 
  -2  10   9      236.37      246.15     19.72 o 
  -1  10   9        2.93       -2.35     16.61 o 
   0  10   9      451.02      456.07     31.39 o 
   1  10   9      146.09      179.42     27.54 o 
   2  10   9       19.38       -6.69     26.03 o 
   3  10   9      110.80      142.61     28.44 o 
   4  10   9        1.29       62.80     78.89 o 
   5  10   9        0.69       83.57     55.33 o 
  -4  11   9        1.15      -18.40     18.40 o 
  -3  11   9      199.30      253.62     22.90 o 
  -2  11   9       20.69       10.50     40.74 o 
  -1  11   9        2.08        4.48     52.22 o 
   0  11   9        4.02      -12.60     23.07 o 
   1  11   9      244.92      248.11     29.00 o 
   2  11   9        0.27      -25.29     25.29 o 
   3  11   9      213.79      266.58     22.13 o 
   4  11   9        1.95       38.68     53.33 o 
   5  11   9       21.19      148.28     28.34 o 
  -4  12   9      184.71      137.74     21.57 o 
  -3  12   9       15.39       94.08     79.36 o 
  -2  12   9      131.13       99.08     35.66 o 
  -1  12   9       40.89       31.52     71.85 o 
   0  12   9       22.58       65.89     27.58 o 
   1  12   9       14.27      -21.20     25.74 o 
   2  12   9       39.69       22.97     24.68 o 
   3  12   9       32.87       73.12     64.92 o 
   4  12   9        7.55      115.49     22.73 o 
  -2  13   9       13.29      -27.56     34.20 o 
  -1  13   9        4.38       -0.99     45.86 o 
   0  13   9       17.00      112.82     27.18 o 
   1  13   9      103.70       77.24     24.29 o 
   2  13   9       28.44      -24.99     24.99 o 
  -8   0  10       67.45        6.89     23.97 o 
  -6   0  10      142.73      156.45     24.25 o 
  -4   0  10      132.36      130.97     15.99 o 
  -2   0  10        0.27       -0.20     22.70 o 
   0   0  10      343.15      367.40     28.19 o 
   2   0  10      151.47      155.56     21.68 o 
   4   0  10      109.23       98.58     18.58 o 
   6   0  10     1080.48     1052.95     46.00 o 
   8   0  10       51.10      -31.69     31.69 o 
  -8   1  10       47.23      116.21     20.29 o 
  -7   1  10        5.85       47.86     16.99 o 
  -6   1  10        1.68       58.30     27.88 o 
  -5   1  10       91.33       74.64     12.33 o 
  -4   1  10       49.15       46.87     10.61 o 
  -3   1  10      398.17      404.43     13.32 o 
  -2   1  10       12.16       19.78     11.13 o 
  -1   1  10      349.36      336.67     23.66 o 
   0   1  10      116.09      124.39     16.93 o 
   1   1  10       69.23       94.53     24.33 o 
   2   1  10      265.27      244.52     16.67 o 
   3   1  10      886.38      886.96     18.99 o 
   4   1  10        6.54        4.62     10.94 o 
   5   1  10      155.83      130.05     27.92 o 
   6   1  10       87.06      102.74     21.16 o 
   7   1  10        7.56       15.20     63.85 o 
   8   1  10        2.56       91.28     48.43 o 
  -8   2  10       60.40       29.50     18.47 o 
  -7   2  10        1.08      -15.99     17.04 o 
  -6   2  10       53.99       30.77     14.05 o 
  -5   2  10        2.67       -2.44     11.66 o 
  -4   2  10      114.81      147.78     13.05 o 
  -3   2  10      101.68       87.80     10.51 o 
  -2   2  10        0.97       -8.70     10.42 o 
  -1   2  10       55.24       78.24     16.14 o 
   0   2  10       27.56       36.89     10.63 o 
   1   2  10      155.60      173.63     13.69 o 
   2   2  10       57.90       79.67     11.98 o 
   3   2  10        4.19       -1.34     11.76 o 
   4   2  10       19.71       -2.21     15.68 o 
   5   2  10       14.55       21.01     15.51 o 
   6   2  10      167.68      161.20     34.21 o 
   7   2  10        3.51      -14.93     19.10 o 
   8   2  10       39.48       68.45     58.46 o 
  -8   3  10       44.99        5.81     28.42 o 
  -7   3  10       31.20      -25.58     25.58 o 
  -6   3  10        1.04       21.17     15.42 o 
  -5   3  10        3.18       28.06     11.75 o 
  -4   3  10      494.48      497.32     21.03 o 
  -3   3  10       20.96       26.04     20.18 o 
  -2   3  10      533.12      547.01     32.20 o 
  -1   3  10       74.83       59.84     16.40 o 
   0   3  10       16.95       23.11     15.57 o 
   1   3  10      727.18      698.35     28.27 o 
   2   3  10      373.56      395.20     14.94 o 
   3   3  10       23.25       20.82     11.91 o 
   4   3  10      384.77      357.56     19.64 o 
   5   3  10       34.18       12.74     22.52 o 
   6   3  10       18.84        4.20     26.50 o 
   7   3  10       55.33      110.99     33.00 o 
   8   3  10       71.61      -16.47     26.52 o 
  -8   4  10        1.91        3.75     20.70 o 
  -7   4  10      222.82      204.25     27.57 o 
  -6   4  10       13.59       68.05     25.29 o 
  -5   4  10       83.22       79.42     23.74 o 
  -4   4  10      102.09       79.97     15.59 o 
  -3   4  10        3.06        2.00     14.82 o 
  -2   4  10       34.89       43.89     23.09 o 
  -1   4  10       25.73       37.01     23.46 o 
   0   4  10      188.68      186.96     18.10 o 
   1   4  10      107.44      126.29     15.93 o 
   2   4  10        4.45       -3.43     11.69 o 
   3   4  10        7.77       29.22     11.70 o 
   4   4  10      103.05      100.13     18.01 o 
   5   4  10       70.22       74.76     54.04 o 
   6   4  10        3.91      -20.22     30.25 o 
   7   4  10      431.05      403.67     42.11 o 
   8   4  10      105.83      226.92     28.64 o 
  -7   5  10       28.59       56.64     22.70 o 
  -6   5  10      216.90      265.18     31.15 o 
  -5   5  10        9.13      -23.39     23.39 o 
  -4   5  10      136.44      174.05     29.51 o 
  -3   5  10        7.13        4.05     15.07 o 
  -2   5  10       28.88       15.64     22.69 o 
  -1   5  10       31.98       17.19     22.98 o 
   0   5  10       55.11       42.65     24.20 o 
   1   5  10        1.03        1.01     14.66 o 
   2   5  10      483.46      481.91     16.42 o 
   3   5  10       51.00       48.84     16.11 o 
   4   5  10      608.97      589.28     23.14 o 
   5   5  10       11.40       57.10     37.71 o 
   6   5  10        7.74       69.06     47.52 o 
   7   5  10        0.56      -18.36     35.94 o 
  -7   6  10       15.69       22.33     25.37 o 
  -6   6  10       10.60       -9.42     24.49 o 
  -5   6  10      114.47      109.32     24.49 o 
  -4   6  10       15.06       40.44     23.42 o 
  -3   6  10      188.95      246.94     18.09 o 
  -2   6  10       24.21       34.22     19.55 o 
  -1   6  10       17.35      -12.02     24.03 o 
   0   6  10       27.72        5.15     24.65 o 
   1   6  10        3.85       21.43     24.24 o 
   2   6  10       16.80       21.17     27.46 o 
   3   6  10        5.64       15.55     15.53 o 
   4   6  10       47.97       25.90     17.90 o 
   5   6  10       38.35        7.27     17.76 o 
   6   6  10       14.68      -27.14     46.43 o 
   7   6  10       35.08      110.28     41.71 o 
  -7   7  10       21.21        3.07     28.48 o 
  -6   7  10        2.96      -23.34     26.67 o 
  -5   7  10       64.03       61.25     28.66 o 
  -4   7  10      176.40      229.97     30.93 o 
  -3   7  10      458.59      434.93     36.47 o 
  -2   7  10        1.81       10.22     15.04 o 
  -1   7  10      241.25      276.21     29.15 o 
   0   7  10       97.57      106.82     24.73 o 
   1   7  10      252.88      239.78     28.90 o 
   2   7  10        0.10        7.21     20.42 o 
   3   7  10      469.75      468.77     24.15 o 
   4   7  10      184.42      180.43     20.90 o 
   5   7  10      108.38      146.30     36.06 o 
   6   7  10      123.05      141.60     35.93 o 
   7   7  10        0.92      -11.69     39.09 o 
  -6   8  10      163.41      140.78     25.60 o 
  -5   8  10      219.47      205.49     30.99 o 
  -4   8  10        0.22       41.51     26.70 o 
  -3   8  10        0.21       -4.58     13.71 o 
  -2   8  10      352.75      292.68     20.18 o 
  -1   8  10       88.87      107.79     24.62 o 
   0   8  10       75.56       68.84     24.16 o 
   1   8  10        0.17       20.67     26.32 o 
   2   8  10        6.80      -15.98     15.98 o 
   3   8  10       40.68       50.17     17.55 o 
   4   8  10       30.56       65.56     54.84 o 
   5   8  10       62.45      148.25     73.89 o 
   6   8  10      137.04      267.50    115.11 o 
  -6   9  10        1.56       -2.01     21.73 o 
  -5   9  10      122.48      111.48     28.77 o 
  -4   9  10       13.82       66.82     28.66 o 
  -3   9  10      103.51       65.91     18.00 o 
  -2   9  10        7.69       22.31     29.97 o 
  -1   9  10       32.45       17.19     23.62 o 
   0   9  10        8.20       -2.29     22.20 o 
   1   9  10       26.82       18.84     24.48 o 
   2   9  10        2.73        1.40     25.26 o 
   3   9  10      265.43      298.72     22.71 o 
   4   9  10       11.35      -19.87     19.87 o 
   5   9  10      228.06      185.11     42.02 o 
   6   9  10        2.54        2.92     54.62 o 
  -5  10  10       68.41       23.24     22.72 o 
  -4  10  10       16.39       79.80     23.35 o 
  -3  10  10       27.72       13.96     27.56 o 
  -2  10  10        0.03       -3.92     17.75 o 
  -1  10  10       37.25       89.40     27.63 o 
   0  10  10        3.73       -4.44     24.19 o 
   1  10  10       83.22       -8.28     25.73 o 
   2  10  10       43.51       82.81     26.99 o 
   3  10  10       19.58        8.36     19.24 o 
   4  10  10        0.78      -19.40     19.40 o 
   5  10  10      249.04      290.60     84.28 o 
  -4  11  10      122.71      206.80     56.39 o 
  -3  11  10       49.01       24.69     53.55 o 
  -2  11  10      240.55      191.45     43.34 o 
  -1  11  10       49.61       61.81     61.71 o 
   0  11  10        7.23       55.27     24.32 o 
   1  11  10       61.48       27.90     26.34 o 
   2  11  10      229.30      350.57     36.48 o 
   3  11  10      173.36      166.56     26.96 o 
   4  11  10      246.30      309.56     32.60 o 
  -3  12  10       39.41       18.33     77.49 o 
  -2  12  10        0.04      -13.70     29.97 o 
  -1  12  10      154.30      218.41    145.78 o 
   0  12  10       84.64      118.89     26.18 o 
   1  12  10        6.18        9.38     25.45 o 
   2  12  10        4.59       52.62     22.83 o 
   3  12  10        7.08       -7.30     27.23 o 
   0  13  10       46.69       37.89     22.26 o 
  -7   0  11       74.85       45.56     22.66 o 
  -5   0  11      232.68      280.05     26.60 o 
  -3   0  11       58.01       54.04     31.12 o 
  -1   0  11     1416.38     1525.32     43.36 o 
   1   0  11     2022.38     1956.78     45.93 o 
   3   0  11     2522.72     2400.73     48.74 o 
   5   0  11      178.73      178.38     32.92 o 
   7   0  11       14.75       -6.10     31.88 o 
  -8   1  11        3.62      -18.92     35.42 o 
  -7   1  11        9.07       19.64     57.66 o 
  -6   1  11       27.06       11.85     14.30 o 
  -5   1  11       12.84      -15.94     19.47 o 
  -4   1  11     1270.38     1279.81     22.61 o 
  -3   1  11       29.68        6.68      9.82 o 
  -2   1  11     1246.11     1201.22     30.55 o 
  -1   1  11       54.61       45.14     17.27 o 
   0   1  11      222.84      211.94     19.05 o 
   1   1  11       18.67       -6.61     15.39 o 
   2   1  11      237.76      256.80     17.96 o 
   3   1  11      109.93       78.15     15.63 o 
   4   1  11      399.31      409.62     20.29 o 
   5   1  11      201.35      182.38     28.92 o 
   6   1  11       98.36       91.04     33.43 o 
   7   1  11      336.75      290.39     81.48 o 
   8   1  11       27.70      134.17     76.78 o 
  -8   2  11       22.33       31.94     30.31 o 
  -7   2  11        6.28       -5.93     16.00 o 
  -6   2  11        0.53      -14.41     14.41 o 
  -5   2  11       48.23       49.69     12.40 o 
  -4   2  11       46.09       60.98     12.17 o 
  -3   2  11       61.77       75.83     15.72 o 
  -2   2  11      150.97      172.87     12.81 o 
  -1   2  11       39.54       33.59     16.48 o 
   0   2  11      272.06      289.48     19.07 o 
   1   2  11       61.08       73.92     12.01 o 
   2   2  11     1018.54     1024.96     20.55 o 
   3   2  11       12.73       -0.91     12.26 o 
   4   2  11      566.80      519.00     22.00 o 
   5   2  11      124.30      145.33     19.10 o 
   6   2  11       20.55       -2.61     30.60 o 
   7   2  11        6.54        0.44     28.19 o 
  -7   3  11        0.02       17.49     25.11 o 
  -6   3  11      149.74      169.99     26.48 o 
  -5   3  11      988.90      981.55     28.44 o 
  -4   3  11      611.03      550.98     22.49 o 
  -3   3  11     2271.94     2211.06     63.78 o 
  -2   3  11       37.32       23.64     17.49 o 
  -1   3  11      584.35      543.77     23.10 o 
   0   3  11      160.73      156.98     29.17 o 
   1   3  11       24.61        8.83     11.41 o 
   2   3  11        0.62        5.23     12.78 o 
   3   3  11       79.31       61.37     14.28 o 
   4   3  11       12.29       -3.60     15.50 o 
   5   3  11      575.35      616.93     29.85 o 
   6   3  11        0.73      -32.60     32.60 o 
   7   3  11      243.58      298.90     38.27 o 
  -7   4  11        4.03       48.62     23.59 o 
  -6   4  11      248.14      249.49     29.15 o 
  -5   4  11        9.63      -12.82     21.57 o 
  -4   4  11      168.45      178.24     18.52 o 
  -3   4  11      182.16      155.14     32.93 o 
  -2   4  11      127.58      105.96     25.63 o 
  -1   4  11      163.52      119.13     18.26 o 
   0   4  11     3789.42     3711.94     44.73 o 
   1   4  11     1039.70     1027.09     26.85 o 
   2   4  11      917.80      946.16     34.42 o 
   3   4  11       14.22       21.96     16.88 o 
   4   4  11      396.29      408.79     21.59 o 
   5   4  11       87.40      111.94     31.43 o 
   6   4  11        8.56      -17.36     27.98 o 
   7   4  11        0.02      -32.63     32.63 o 
  -7   5  11       17.44       11.24     22.65 o 
  -6   5  11       37.76        3.95     26.92 o 
  -5   5  11        1.63       -8.84     21.32 o 
  -4   5  11       36.17       33.75     28.78 o 
  -3   5  11      174.32      164.16     18.49 o 
  -2   5  11        7.64       20.19     22.55 o 
  -1   5  11      105.90      130.39     26.40 o 
   0   5  11        0.12       23.73     23.99 o 
   1   5  11       21.39       35.59     25.47 o 
   2   5  11       36.75       19.71     15.03 o 
   3   5  11       69.40       93.43     19.06 o 
   4   5  11       39.94       44.75     19.67 o 
   5   5  11        3.03        8.73     16.92 o 
   6   5  11       38.19       82.93     33.99 o 
   7   5  11      289.59      367.61     39.29 o 
  -7   6  11       50.87        6.02     23.59 o 
  -6   6  11       33.45       20.48     23.46 o 
  -5   6  11        8.18       10.24     27.15 o 
  -4   6  11       12.08       61.35     79.78 o 
  -3   6  11       10.41      -21.90     23.46 o 
  -2   6  11        0.00      -14.50     23.73 o 
  -1   6  11       74.53       98.01     26.14 o 
   0   6  11      128.83       89.20     24.60 o 
   1   6  11     2495.65     2360.50     56.13 o 
   2   6  11       71.35       80.74     17.03 o 
   3   6  11      492.02      465.74     48.91 o 
   4   6  11      358.43      342.93     22.64 o 
   5   6  11       23.56      -10.62     15.70 o 
   6   6  11      148.37      114.75     47.27 o 
   7   6  11       11.00      108.01     35.25 o 
  -6   7  11      272.65      214.20     32.86 o 
  -5   7  11        2.52       14.62     23.03 o 
  -4   7  11      652.55      639.92     36.47 o 
  -3   7  11      182.56      168.86     25.90 o 
  -2   7  11      943.43      943.14     38.86 o 
  -1   7  11        1.00       -6.31     24.65 o 
   0   7  11      296.20      271.80     30.66 o 
   1   7  11       21.36       31.31     24.22 o 
   2   7  11       67.07       59.22     25.36 o 
   3   7  11       17.63       -3.79     17.04 o 
   4   7  11      427.10      477.20     46.16 o 
   5   7  11      127.74      170.31     64.42 o 
   6   7  11      261.83      352.33    125.40 o 
  -6   8  11       17.47       14.72     26.69 o 
  -5   8  11        0.01       46.28     28.39 o 
  -4   8  11       73.57       91.57     25.48 o 
  -3   8  11       83.00       41.99     20.82 o 
  -2   8  11       13.47        8.33     24.24 o 
  -1   8  11      102.43      143.81     28.25 o 
   0   8  11      104.12       91.40     26.37 o 
   1   8  11       28.49       38.52     24.45 o 
   2   8  11      196.67      164.68     28.82 o 
   3   8  11      396.38      411.31     33.40 o 
   4   8  11        2.63      -19.94     19.94 o 
   5   8  11      240.21      166.57     25.63 o 
   6   8  11       33.70      -18.22     36.27 o 
  -5   9  11       24.80       72.70     26.46 o 
  -4   9  11       54.65      123.11     27.95 o 
  -3   9  11      191.00      137.93     20.21 o 
  -2   9  11        0.20        6.85     24.30 o 
  -1   9  11      124.23      139.38     28.81 o 
   0   9  11        0.08       63.22     28.21 o 
   1   9  11       20.16      -26.50     26.50 o 
   2   9  11        8.25       49.43     24.32 o 
   3   9  11       16.74       -1.82     24.03 o 
   4   9  11       56.05       30.17     19.72 o 
   5   9  11        0.11       49.40     39.97 o 
  -4  10  11        6.47       45.71     25.12 o 
  -3  10  11       48.94       57.19     20.58 o 
  -2  10  11       64.03       31.24     81.31 o 
   0  10  11      171.40      214.67     29.93 o 
   1  10  11        0.42       10.53     24.20 o 
   2  10  11      828.28      828.46     39.79 o 
   3  10  11      143.97       80.26     24.74 o 
   4  10  11      174.29      191.73     20.99 o 
  -3  11  11      118.56      195.72     23.13 o 
  -2  11  11       84.82      136.30     19.18 o 
  -1  11  11      200.79      179.33     29.17 o 
   1  11  11       15.48       75.41     28.64 o 
   2  11  11        2.96      -22.47     22.47 o 
   3  11  11      146.03      146.91     29.48 o 
  -2  12  11        7.21      144.74     37.91 o 
  -1  12  11        7.32       97.18     22.26 o 
   1  12  11       47.05      149.39     30.32 o 
   2  12  11      141.62       44.60     28.46 o 
  -6   0  12       96.32      171.57     27.13 o 
  -4   0  12      732.15      801.62     25.74 o 
  -2   0  12     1298.47     1259.07     42.32 o 
   0   0  12      230.96      182.32     27.85 o 
   2   0  12      273.93      235.66     27.47 o 
   4   0  12       29.93       29.56     16.99 o 
   6   0  12      610.11      578.58     41.06 o 
  -7   1  12       93.96       82.50     27.68 o 
  -6   1  12       11.87      -13.95     13.95 o 
  -5   1  12        1.17       10.89     16.67 o 
  -4   1  12      159.60      182.31     12.49 o 
  -3   1  12       16.94       -0.17     12.60 o 
  -2   1  12        7.54       20.73     12.21 o 
  -1   1  12       10.32       10.21     21.77 o 
   0   1  12        0.05       17.85     39.06 o 
   1   1  12      311.50      334.20     24.87 o 
   2   1  12      863.14      809.27     29.67 o 
   3   1  12       40.14       45.32     12.74 o 
   4   1  12      112.32       93.37     36.80 o 
   5   1  12       59.00       22.39     28.75 o 
   6   1  12       79.91       86.66     58.54 o 
   7   1  12       15.55       24.86     41.03 o 
  -7   2  12       48.86       19.63     22.48 o 
  -6   2  12       47.82       50.25     15.64 o 
  -5   2  12      713.36      769.62     63.53 o 
  -4   2  12       25.35       27.21     25.54 o 
  -3   2  12      462.71      454.47     21.35 o 
  -2   2  12      391.06      358.10     29.12 o 
  -1   2  12      688.45      664.05     25.25 o 
   0   2  12      845.88      899.46     35.70 o 
   1   2  12       89.46      121.14     18.81 o 
   2   2  12       40.78       50.85     13.75 o 
   3   2  12       12.68       23.89     12.82 o 
   4   2  12      248.27      264.90     20.69 o 
   5   2  12      114.39      116.53     29.13 o 
   6   2  12      425.17      406.35     40.38 o 
   7   2  12        1.05      -18.15     28.89 o 
  -7   3  12        3.28       65.93     28.42 o 
  -6   3  12      189.16      263.56     31.32 o 
  -5   3  12       29.51       33.78     16.68 o 
  -4   3  12        6.32       -6.43     16.58 o 
  -3   3  12        1.47       -6.60     24.42 o 
  -2   3  12       21.12       10.00     17.99 o 
  -1   3  12      519.42      577.40     28.47 o 
   0   3  12       35.60       42.48     20.13 o 
   1   3  12       29.60       24.98     17.33 o 
   2   3  12       20.52       19.32     12.07 o 
   3   3  12        5.64       21.91     20.98 o 
   4   3  12      107.74      143.86     39.14 o 
   5   3  12        9.91       54.13     17.78 o 
   6   3  12        3.45      -32.66     32.66 o 
   7   3  12        5.11       58.42     34.23 o 
  -7   4  12      105.92      118.57     29.67 o 
  -6   4  12       11.34       -2.68     20.42 o 
  -5   4  12        0.56      -21.75     25.95 o 
  -4   4  12        0.46       13.23     17.20 o 
  -3   4  12      630.35      638.02     24.58 o 
  -2   4  12       10.54       32.76     25.90 o 
  -1   4  12      217.78      225.05     20.35 o 
   0   4  12      396.40      414.88     22.78 o 
   1   4  12      238.97      197.49     18.42 o 
   2   4  12      163.33      169.66     15.09 o 
   3   4  12        3.56      -16.62     16.62 o 
   4   4  12       48.90       25.67     17.00 o 
   5   4  12        0.06       61.87     34.79 o 
   6   4  12        3.43      -11.33     31.51 o 
   7   4  12       14.21      -37.65     37.65 o 
  -6   5  12       32.99      -22.60     22.60 o 
  -5   5  12      179.76      214.20     31.61 o 
  -4   5  12        4.02       37.07     26.12 o 
  -3   5  12       41.89       10.51     17.16 o 
  -2   5  12       84.50       85.35     24.82 o 
  -1   5  12      151.65      169.01     28.47 o 
   0   5  12      689.67      695.41     37.57 o 
   1   5  12      202.92      244.04     57.19 o 
   2   5  12        2.15      -16.18     16.18 o 
   3   5  12      181.55      184.96     36.02 o 
   4   5  12       96.92       62.29     17.91 o 
   5   5  12       31.01       48.79     28.71 o 
   6   5  12        3.33       60.79     30.55 o 
  -6   6  12        3.84      -25.43     26.52 o 
  -5   6  12       56.02       87.97     25.41 o 
  -4   6  12      293.65      300.06     21.07 o 
  -3   6  12      258.90      275.41     27.90 o 
  -2   6  12      459.62      510.65     34.59 o 
  -1   6  12       88.56       93.72     27.75 o 
   0   6  12      138.63      143.31     29.51 o 
   1   6  12        0.41       -4.81     24.38 o 
   2   6  12      162.76      170.19     28.99 o 
   3   6  12      219.60      150.62     19.32 o 
   4   6  12       55.79       50.38     35.90 o 
   5   6  12      355.31      476.92    149.40 o 
   6   6  12       74.34      206.69    112.04 o 
  -6   7  12       27.65        6.99     28.16 o 
  -5   7  12       24.14       86.28     29.58 o 
  -4   7  12       38.26       31.81     24.56 o 
  -3   7  12       56.96       50.93     20.97 o 
  -2   7  12        6.98      -21.24     25.90 o 
  -1   7  12       59.03       62.79     25.81 o 
   0   7  12      192.53      102.92     26.42 o 
   1   7  12      116.83      130.48     28.59 o 
   2   7  12      175.90      177.07     27.28 o 
   3   7  12       58.66       82.01     30.76 o 
   4   7  12        0.33      -17.29     17.29 o 
   5   7  12       26.66      -28.61     28.61 o 
   6   7  12       40.39      -38.61     38.61 o 
  -5   8  12       91.58      162.98     31.29 o 
  -4   8  12      214.73      220.62     29.28 o 
  -3   8  12      104.44      110.71     35.51 o 
  -2   8  12       93.93      112.24     25.56 o 
  -1   8  12      228.99      281.27     31.41 o 
   0   8  12        6.59       36.33     26.57 o 
   1   8  12      278.64      230.60     30.63 o 
   2   8  12       27.92      101.12     26.00 o 
   3   8  12        4.54      -24.40     24.40 o 
   4   8  12      106.90       59.08     19.76 o 
   5   8  12        0.14      -18.28     19.37 o 
  -4   9  12       39.87      118.69     26.54 o 
  -3   9  12       11.19       44.11     27.90 o 
  -2   9  12      178.38      123.29     25.91 o 
  -1   9  12       12.90      -17.74     24.42 o 
   0   9  12       34.15       22.61     24.58 o 
   1   9  12      349.47      405.72     31.60 o 
   2   9  12      219.50      171.15     31.02 o 
   3   9  12       46.75       16.31     21.67 o 
   4   9  12       77.80      110.35     21.44 o 
  -3  10  12       53.40       74.30     25.62 o 
  -2  10  12      119.66      217.61     26.51 o 
  -1  10  12      126.42      191.92     28.41 o 
   0  10  12        5.60      -28.73     28.73 o 
   1  10  12       21.13      122.12     27.92 o 
   2  10  12      134.89       27.14     27.17 o 
   3  10  12        1.97       89.07     28.18 o 
  -2  11  12      140.58      230.30     30.42 o 
  -1  11  12       28.53       64.19     24.94 o 
   0  11  12        0.26       -3.56     25.73 o 
   1  11  12        4.41      -18.46     24.90 o 
   2  11  12       27.53       -7.12     23.87 o 
  -7   0  13        0.84      101.40     30.54 o 
  -5   0  13        1.76      -12.65     15.71 o 
  -3   0  13        0.53       17.52     16.77 o 
  -1   0  13       79.09      143.95     28.85 o 
   1   0  13        0.94       -3.46     22.72 o 
   3   0  13      221.20      173.47     27.10 o 
   5   0  13       46.37       36.22     29.04 o 
  -7   1  13        0.67      -15.51     15.51 o 
  -6   1  13       18.66      -29.89     29.89 o 
  -5   1  13      228.80      262.86     16.06 o 
  -4   1  13        3.06       25.35     14.30 o 
  -3   1  13       53.04       35.98     13.43 o 
  -2   1  13       86.96      103.65     14.17 o 
  -1   1  13        0.00        4.74     27.95 o 
   0   1  13        4.60       10.96     18.43 o 
   1   1  13       21.66       17.10     35.79 o 
   2   1  13       52.30       42.26     21.85 o 
   3   1  13       71.42       33.80     13.06 o 
   4   1  13       30.16       39.56     19.17 o 
   5   1  13        0.49      -26.02     26.02 o 
   6   1  13        0.87       46.08     66.06 o 
  -6   2  13       55.79      110.21     25.41 o 
  -5   2  13       30.93       25.47     19.65 o 
  -4   2  13       12.83      -12.51     15.56 o 
  -3   2  13       14.38       13.23     14.70 o 
  -2   2  13       27.10        4.78     18.72 o 
  -1   2  13      424.85      435.48     23.81 o 
   0   2  13        7.82       30.30     19.25 o 
   1   2  13        5.33       -3.92     16.58 o 
   2   2  13       16.94       23.47     19.21 o 
   3   2  13      206.73      223.44     40.74 o 
   4   2  13      102.98       85.44     45.96 o 
   5   2  13      194.38      200.30     33.93 o 
   6   2  13      148.28      117.97     34.21 o 
  -6   3  13        1.12       17.35     22.00 o 
  -5   3  13        8.16        8.66     46.27 o 
  -4   3  13       40.71       49.85     18.02 o 
  -3   3  13        0.20       10.20     15.99 o 
  -2   3  13       34.99       43.04     22.17 o 
  -1   3  13        5.23      -10.86     19.66 o 
   0   3  13       11.06       27.08     59.54 o 
   1   3  13       15.45       17.30     16.60 o 
   2   3  13      322.07      331.55     20.82 o 
   3   3  13        3.84       38.09     27.45 o 
   4   3  13       34.99       19.00     24.91 o 
   5   3  13       28.00      -23.13     65.90 o 
   6   3  13       28.10      -13.81     36.10 o 
  -6   4  13        4.58      -27.75     27.75 o 
  -5   4  13      104.69       76.00     24.40 o 
  -4   4  13       50.24      127.24     26.29 o 
  -3   4  13       16.29        4.91     28.74 o 
  -2   4  13       15.52      -25.73     26.59 o 
  -1   4  13        8.13      -17.57     17.57 o 
   0   4  13        0.94        8.99     36.14 o 
   1   4  13        0.14       11.55     16.86 o 
   2   4  13       70.33       20.32     17.66 o 
   3   4  13        5.94        2.69     17.93 o 
   4   4  13      103.93      133.53     36.61 o 
   5   4  13       13.21      133.94     47.20 o 
   6   4  13       84.97       87.90     33.52 o 
  -6   5  13        0.07      -24.28     24.28 o 
  -5   5  13       46.84       67.70     26.79 o 
  -4   5  13       49.89       42.57     31.32 o 
  -3   5  13      138.09      125.72     19.62 o 
  -2   5  13       17.32       18.42     26.51 o 
  -1   5  13        5.88       18.53     22.02 o 
   0   5  13       10.07       33.58     25.49 o 
   1   5  13       57.50       21.43     17.34 o 
   2   5  13        4.93        2.49     30.21 o 
   3   5  13      229.88      211.81     23.71 o 
   4   5  13        0.06      -29.86     29.86 o 
   5   5  13      123.04      174.91     44.13 o 
   6   5  13       15.08      109.35     33.09 o 
  -5   6  13        3.02       88.68     29.59 o 
  -4   6  13       14.32        5.49     59.61 o 
  -3   6  13       34.54        7.21     17.57 o 
  -2   6  13      289.89      328.85     30.86 o 
  -1   6  13       13.67       12.45     26.11 o 
   0   6  13      113.03      103.06     29.12 o 
   1   6  13      232.47      281.32     31.04 o 
   2   6  13        3.14      -24.70     24.70 o 
   3   6  13       37.99       72.25     26.94 o 
   4   6  13       88.31       97.66     63.35 o 
   5   6  13       50.66      -17.65     17.65 o 
  -5   7  13       56.43      126.25     31.05 o 
  -4   7  13        3.16        4.09     25.35 o 
  -3   7  13        0.43      -16.37     16.37 o 
  -2   7  13       11.66        8.98     24.60 o 
  -1   7  13       35.40       55.31     26.69 o 
   0   7  13        0.92       32.52     24.53 o 
   1   7  13       43.88        1.33     23.64 o 
   2   7  13       19.16       96.93     30.14 o 
   3   7  13      142.76       95.92     26.27 o 
   4   7  13       29.45      -19.02     19.02 o 
   5   7  13       84.76       38.21     17.11 o 
  -4   8  13       58.55       75.91     28.36 o 
  -3   8  13        3.20        3.27     16.90 o 
  -2   8  13       20.83       10.03     22.31 o 
  -1   8  13       25.94      -20.64     27.93 o 
   0   8  13       11.81       -9.36     22.48 o 
   1   8  13      130.69      200.77     29.33 o 
   2   8  13       32.98      -26.76     26.76 o 
   3   8  13       12.22       -0.09     24.15 o 
   4   8  13       49.45      227.09     27.10 o 
  -3   9  13        0.00        9.45     26.84 o 
  -2   9  13       57.51      133.86     26.10 o 
  -1   9  13        2.50      115.71     25.90 o 
   0   9  13       63.13      119.85     28.49 o 
   1   9  13       48.43       27.14     27.46 o 
   2   9  13      225.79      215.35     27.43 o 
   3   9  13        3.37      141.39     27.41 o 
  -1  10  13      164.40      284.27     33.23 o 
   0  10  13        1.32      158.01     29.89 o 
   1  10  13       19.93      -21.97     21.97 o 
   2  10  13        7.34      156.65     30.26 o 
  -6   0  14       11.60       23.23     19.05 o 
  -4   0  14       84.21       91.88     19.81 o 
  -2   0  14       92.07      142.66     30.25 o 
   0   0  14       30.17       12.51     28.48 o 
   2   0  14      970.06     1039.18     44.03 o 
   4   0  14       49.51       19.23     26.84 o 
   6   0  14       63.13      -32.46     36.69 o 
  -6   1  14        1.00      -20.18     20.18 o 
  -5   1  14       72.18      130.89     34.26 o 
  -4   1  14      308.36      367.75     37.17 o 
  -3   1  14      101.34       92.43     18.80 o 
  -2   1  14      144.09      142.46     20.53 o 
  -1   1  14      137.05      167.70     61.89 o 
   0   1  14       11.57      -18.76     22.98 o 
   1   1  14        2.25       -6.10     42.66 o 
   2   1  14       96.10      111.79     14.88 o 
   3   1  14      404.92      422.17     52.03 o 
   4   1  14       57.40       69.05     16.19 o 
   5   1  14      282.34      296.09     62.98 o 
   6   1  14       70.13      103.79     44.15 o 
  -6   2  14       19.56       84.67     24.82 o 
  -5   2  14       32.93       38.28     33.44 o 
  -4   2  14        0.15      -15.93     15.93 o 
  -3   2  14       58.30       56.06     15.55 o 
  -2   2  14       60.88       76.51     19.88 o 
  -1   2  14      263.49      319.61     46.09 o 
   0   2  14      435.84      407.48     24.30 o 
   1   2  14      232.99      256.61     21.22 o 
   2   2  14       46.45       27.21     16.37 o 
   3   2  14       68.05       83.18     17.75 o 
   4   2  14        4.26       84.27     34.85 o 
   5   2  14        0.15      -27.37     27.37 o 
   6   2  14       11.36       54.86     38.41 o 
  -6   3  14        1.20       -8.18     27.07 o 
  -5   3  14        1.06       28.87     85.85 o 
  -4   3  14       29.59       34.69     30.31 o 
  -3   3  14      115.09      183.75     21.33 o 
  -2   3  14       79.89       49.66     19.50 o 
  -1   3  14      218.79      197.87     57.20 o 
   0   3  14        9.28       21.88     18.00 o 
   1   3  14       33.87       44.88     17.70 o 
   2   3  14       45.99       49.14     30.22 o 
   3   3  14       20.72      -15.10     17.57 o 
   4   3  14      393.93      504.71     24.75 o 
   5   3  14        0.06       41.82     29.79 o 
   6   3  14      360.96      277.53     36.86 o 
  -5   4  14        3.85       14.00     21.13 o 
  -4   4  14        6.10       42.35     39.73 o 
  -3   4  14       60.35       39.19     60.39 o 
  -2   4  14       29.72      -22.09     29.23 o 
  -1   4  14      189.98      226.63     50.97 o 
   0   4  14       46.30       56.01     20.13 o 
   1   4  14      107.45      142.33     38.42 o 
   2   4  14       81.34       42.46     26.83 o 
   3   4  14      137.83      188.84     30.69 o 
   4   4  14       16.53       58.31     33.50 o 
   5   4  14       51.04      128.68     38.34 o 
  -5   5  14       64.51       63.89     22.81 o 
  -4   5  14      149.80      198.33     21.74 o 
  -3   5  14      142.22      149.76     20.58 o 
  -2   5  14      378.36      347.12     35.42 o 
  -1   5  14       11.19      -28.29     28.29 o 
   0   5  14       63.61       56.59     23.77 o 
   1   5  14       21.99       32.78     27.80 o 
   2   5  14       32.92      -18.50     18.87 o 
   3   5  14       61.99       39.30     26.59 o 
   4   5  14       86.31      214.72     56.32 o 
   5   5  14      106.09      269.15     85.76 o 
  -5   6  14        9.37       77.63     30.53 o 
  -4   6  14        0.77       31.35     26.06 o 
  -3   6  14       36.13       15.30     25.13 o 
  -2   6  14      126.97      106.48     25.91 o 
  -1   6  14       95.41      114.59     27.80 o 
   0   6  14      595.31      569.44     37.28 o 
   1   6  14       86.40       56.21     27.30 o 
   2   6  14        6.23       33.24     24.00 o 
   3   6  14       96.97      136.49     27.17 o 
   4   6  14        1.68      -33.99     33.99 o 
  -4   7  14       40.89       65.66     24.35 o 
  -3   7  14       59.26       86.26     22.25 o 
  -2   7  14        7.91       14.29     28.18 o 
  -1   7  14      124.44       46.65     27.63 o 
   0   7  14        0.67        7.81     23.30 o 
   1   7  14       24.94       20.66     21.70 o 
   2   7  14       33.64       62.83     26.56 o 
   3   7  14       81.89       70.41     23.05 o 
   4   7  14       18.91      172.74     24.95 o 
  -3   8  14        0.12      -28.04     29.35 o 
  -2   8  14       24.31       36.54     25.85 o 
  -1   8  14       33.50      108.98     31.39 o 
   0   8  14       77.62       49.07     24.59 o 
   1   8  14       55.17       40.18     25.14 o 
   2   8  14      316.00      313.90     33.29 o 
   3   8  14        0.56       85.63     27.71 o 
  -2   9  14        6.13      -24.42     24.42 o 
  -1   9  14       68.08       54.46     26.75 o 
   0   9  14        1.00       77.86     31.01 o 
   1   9  14       14.60      -24.78     24.78 o 
   2   9  14       19.91       86.32     28.90 o 
  -5   0  15      425.33      458.51     38.31 o 
  -3   0  15      200.15      302.21     34.89 o 
  -1   0  15       96.10       90.66     30.41 o 
   1   0  15        2.31      -13.88     28.17 o 
   3   0  15        2.26        9.93     23.04 o 
   5   0  15        0.16      126.41     39.36 o 
  -5   1  15       10.10       56.02     20.29 o 
  -4   1  15        6.82       37.55     17.57 o 
  -3   1  15       29.92        8.78     14.38 o 
  -2   1  15       28.05       68.02     43.00 o 
  -1   1  15      148.58      140.21     39.96 o 
   0   1  15      229.36      245.11     53.45 o 
   1   1  15       13.06       27.11     36.72 o 
   2   1  15       30.99       67.50    100.05 o 
   3   1  15      126.01      149.11     46.38 o 
   4   1  15       20.72       -7.07     19.49 o 
   5   1  15        4.82        4.57     34.29 o 
  -5   2  15       65.92       93.61     61.38 o 
  -4   2  15       31.00      -43.63     50.57 o 
  -3   2  15        0.01      -21.92     21.92 o 
  -2   2  15        3.04       42.90     33.00 o 
  -1   2  15       67.13       65.06     44.37 o 
   0   2  15       25.06       21.33     20.69 o 
   1   2  15        5.31        4.15     40.22 o 
   2   2  15        0.94       39.84     19.63 o 
   3   2  15       93.63       51.73     21.55 o 
   4   2  15        5.14       59.91     32.14 o 
  -5   3  15       25.01       92.18     93.96 o 
  -4   3  15       64.57      124.56     79.37 o 
  -3   3  15        5.64       29.68     17.03 o 
  -2   3  15       29.30      -22.02     22.02 o 
  -1   3  15       85.86      132.65     23.37 o 
   0   3  15       24.40      -19.33     21.22 o 
   1   3  15      390.49      482.59     73.31 o 
   2   3  15       76.48       59.32     17.49 o 
   3   3  15       46.36      148.77     28.93 o 
   4   3  15       10.03       41.56     51.03 o 
   5   3  15       24.62      -32.46     32.46 o 
  -4   4  15      411.68      404.95     34.30 o 
  -3   4  15       45.03       51.16     21.15 o 
  -2   4  15      223.90      259.99     36.04 o 
  -1   4  15        9.32      -17.18     32.16 o 
   0   4  15       82.79       81.66     20.33 o 
   1   4  15        1.01       50.48     20.32 o 
   2   4  15        0.41      -18.73     18.73 o 
   4   4  15      147.72      200.28     39.52 o 
  -4   5  15       18.63      124.53     41.30 o 
  -3   5  15      228.56      217.68     64.42 o 
  -1   5  15      311.91      322.71     32.04 o 
   0   5  15      142.07      151.07     31.01 o 
   1   5  15      500.96      355.51     41.75 o 
   2   5  15      133.06      120.24     95.10 o 
   3   5  15        0.83       37.80     24.38 o 
   4   5  15        2.90      -22.84     22.84 o 
  -4   6  15        3.44       81.23     61.75 o 
  -3   6  15      181.86      172.81     22.62 o 
  -2   6  15       18.59       23.11     32.14 o 
  -1   6  15       51.36       19.58     29.46 o 
   0   6  15       62.86       22.97     22.62 o 
   1   6  15       39.29       67.57     26.62 o 
   2   6  15        0.00      -21.35     21.35 o 
  -3   7  15        1.31       19.38     23.29 o 
  -2   7  15       25.45        3.39     23.07 o 
  -1   7  15        0.01       51.42     25.57 o 
   0   7  15      211.01      194.51     32.30 o 
   1   7  15      363.89      309.41     31.72 o 
   2   7  15      203.61      124.43     30.90 o 
   3   7  15        0.73      138.85     28.05 o 
  -2   8  15       24.41      -21.94     21.94 o 
  -1   8  15       22.66      -25.72     25.72 o 
   0   8  15        9.99       73.63     25.65 o 
  -4   0  16        3.20      103.35     36.90 o 
  -2   0  16        0.03      -25.62     26.57 o 
   0   0  16      117.17      135.87     32.36 o 
   2   0  16      313.58      191.41     33.30 o 
   4   0  16      294.16      341.98     40.45 o 
  -4   1  16      128.76       90.08     23.18 o 
  -3   1  16       10.87       22.55     26.26 o 
  -2   1  16       46.21      131.72     24.65 o 
  -1   1  16       52.29       61.54     45.43 o 
   0   1  16        0.20       84.07     78.57 o 
   1   1  16       77.99       67.65     29.14 o 
   2   1  16       61.20       83.89     22.79 o 
   3   1  16       16.68       88.73    127.91 o 
   4   1  16       20.16       21.73     79.41 o 
  -4   2  16        0.85       33.35     83.48 o 
  -3   2  16        1.96      -16.64     16.64 o 
  -2   2  16       37.20       52.86     21.46 o 
  -1   2  16        3.34       -3.03     19.63 o 
   0   2  16        3.42       82.68     32.70 o 
   1   2  16        5.28      -10.38     19.38 o 
   2   2  16        3.20      242.87     33.66 o 
   3   2  16       97.54      217.33    122.97 o 
   4   2  16       63.63      237.57    184.66 o 
  -4   3  16        8.65       10.53     27.45 o 
  -3   3  16        3.47      -20.91     27.61 o 
  -2   3  16       11.59      -22.73     22.73 o 
  -1   3  16       20.50       28.55     71.66 o 
   0   3  16      138.29       33.46     31.29 o 
   1   3  16       30.42       69.32     59.03 o 
   2   3  16       70.20      156.21     66.36 o 
  -3   4  16       29.81      139.28     34.75 o 
  -1   4  16        0.49      -15.96     20.27 o 
   0   4  16        3.94      -24.10     24.10 o 
   1   4  16      147.24      208.02     99.86 o 
   2   4  16       48.58       20.58     19.69 o 
   3   4  16       71.34      215.26     25.31 o 
  -3   5  16        2.42        2.83     79.93 o 
  -2   5  16       48.42       80.40     30.66 o 
   0   5  16        0.37      -22.84     22.84 o 
   1   5  16        2.51       94.95     31.66 o 
   2   5  16       74.47       65.25     26.64 o 
  -1   6  16       85.12      124.41     28.94 o 
   0   6  16      185.56      256.88     33.72 o 
   1   6  16      111.94       29.02     22.49 o 
   2   6  16        3.24       28.58     22.06 o 
   0   7  16        8.12       28.33     31.83 o 
  -3   0  17      118.47      111.45     38.48 o 
  -1   0  17      356.86      537.83     40.98 o 
   1   0  17      262.53      338.67     33.21 o 
   3   0  17        3.15      -12.82     26.24 o 
  -3   1  17        2.09       88.83     25.91 o 
  -2   1  17       27.59       56.31     53.77 o 
  -1   1  17       22.17       41.70     38.17 o 
   0   1  17       10.04       97.45     75.16 o 
   1   1  17        0.74       84.22    101.76 o 
   2   1  17      145.03      141.00     30.26 o 
  -2   2  17      150.18      203.77     58.53 o 
  -1   2  17       89.47      131.32     92.39 o 
   0   2  17       81.07      171.66    128.70 o 
   1   2  17      173.07      178.89     24.31 o 
   2   2  17      162.40       97.54     33.44 o 
  -2   3  17       24.20      149.05    112.96 o 
  -1   3  17        1.08       77.10     38.18 o 
   0   3  17        1.20      -10.33     24.17 o 
   1   3  17       37.75      -32.91     32.91 o 
   2   3  17        5.07      153.49     30.83 o 
  -1   4  17       11.59       -0.92     26.83 o 
   0   4  17      329.76      203.46     24.81 o 
   1   4  17       15.59       64.90     65.76 o 
                                                 
